# Supplementary material for: Natural product biosynthetic potential reflects macroevolutionary diversification within a widely distributed bacterial taxon
Source: mSystems. 2023 Nov 29;8(6):e00643-23. doi: 10.1128/msystems.00643-23 (PMC10734526; doi:10.1128/msystems.00643-23)
Supplement: Supplemental Tables — Tables S1 to S9. [file msystems.00643-23-s0010.xlsx]

## Sheet: ST1
Supplemental Table S1 Genome metrics.
Assembly accession	Bin ID	Marker lineage	Completeness	Contamination	Strain heterogeneity	Quality score	GTDBtk classification	Domain	Phyla	Class	Order	Family	Genus	Species	n_scaffolds	n_contigs	scaf_bp	contig_bp	gap_pct	scaf_N50	scaf_L50	ctg_N50	ctg_L50	scaf_N90	scaf_L90	ctg_N90	ctg_L90	scaf_max	ctg_max	scaf_n_gt50K	scaf_pct_gt50K	gc_avg	gc_std	Classification regarding quality
GCA_000016645.1	GCA_000016645.1_ASM1664v1_genomic	f__Flavobacteriaceae (UID2817)	99.65	0.14	0	98.95	d__Bacteria;p__Bacteroidota;c__Bacteroidia;o__Flavobacteriales;f__Flavobacteriaceae;g__Flavobacterium;s__Flavobacterium johnsoniae	Bacteria	Bacteroidota	Bacteroidia	Flavobacteriales	Flavobacteriaceae	Flavobacterium	Flavobacterium johnsoniae	1	1	6096872	6096872	0	1	6096872	1	6096872	1	6096872	1	6096872	6096872	6096872	1	100	0.34113	0	Excellent
GCA_000023285.1	GCA_000023285.1_ASM2328v1_genomic	p__Bacteroidetes (UID2605)	100	0	0	100	d__Bacteria;p__Bacteroidota;c__Bacteroidia;o__Flavobacteriales;f__Flavobacteriaceae;g__Capnocytophaga;s__Capnocytophaga ochracea	Bacteria	Bacteroidota	Bacteroidia	Flavobacteriales	Flavobacteriaceae	Capnocytophaga	Capnocytophaga ochracea	1	1	2612925	2612925	0	1	2612925	1	2612925	1	2612925	1	2612925	2612925	2612925	1	100	0.39588	0	Excellent
GCA_000023465.1	GCA_000023465.1_ASM2346v1_genomic	s__algicola (UID2847)	99.62	0.57	0	96.77	d__Bacteria;p__Bacteroidota;c__Bacteroidia;o__Flavobacteriales;f__Flavobacteriaceae;g__Zunongwangia;s__Zunongwangia profunda	Bacteria	Bacteroidota	Bacteroidia	Flavobacteriales	Flavobacteriaceae	Zunongwangia	Zunongwangia profunda	1	1	5128187	5128187	0	1	5128187	1	5128187	1	5128187	1	5128187	5128187	5128187	1	100	0.36218	0	Excellent
GCA_000023725.1	GCA_000023725.1_ASM2372v1_genomic	o__Flavobacteriales (UID2815)	100	0	0	100	d__Bacteria;p__Bacteroidota;c__Bacteroidia;o__Flavobacteriales;f__Weeksellaceae;g__Kaistella;s__Kaistella sp000023725	Bacteria	Bacteroidota	Bacteroidia	Flavobacteriales	Weeksellaceae	Kaistella	Kaistella sp000023725	1	1	2768102	2768102	0	1	2768102	1	2768102	1	2768102	1	2768102	2768102	2768102	1	100	0.42693	0	Excellent
GCA_000024125.1	GCA_000024125.1_ASM2412v1_genomic	s__algicola (UID2846)	99.01	0.11	0	98.46	d__Bacteria;p__Bacteroidota;c__Bacteroidia;o__Flavobacteriales;f__Flavobacteriaceae;g__Robiginitalea;s__Robiginitalea biformata	Bacteria	Bacteroidota	Bacteroidia	Flavobacteriales	Flavobacteriaceae	Robiginitalea	Robiginitalea biformata	1	1	3530383	3530383	0	1	3530383	1	3530383	1	3530383	1	3530383	3530383	3530383	1	100	0.55293	0	Excellent
GCA_000060345.1	GCA_000060345.1_ASM6034v1_genomic	s__algicola (UID2847)	99.62	0.19	0	98.67	d__Bacteria;p__Bacteroidota;c__Bacteroidia;o__Flavobacteriales;f__Flavobacteriaceae;g__Gramella;s__Gramella forsetii	Bacteria	Bacteroidota	Bacteroidia	Flavobacteriales	Flavobacteriaceae	Gramella	Gramella forsetii	1	1	3798465	3798465	0	1	3798465	1	3798465	1	3798465	1	3798465	3798465	3798465	1	100	0.36611	0	Excellent
GCA_000064305.2	GCA_000064305.2_ASM6430v2_genomic	f__Flavobacteriaceae (UID2817)	99.29	0.44	0	97.09	d__Bacteria;p__Bacteroidota;c__Bacteroidia;o__Flavobacteriales;f__Flavobacteriaceae;g__Flavobacterium;s__Flavobacterium psychrophilum	Bacteria	Bacteroidota	Bacteroidia	Flavobacteriales	Flavobacteriaceae	Flavobacterium	Flavobacterium psychrophilum	1	1	2860382	2860382	0	1	2860382	1	2860382	1	2860382	1	2860382	2860382	2860382	1	100	0.32533	0	Excellent
GCA_000143785.1	GCA_000143785.1_ASM14378v1_genomic	o__Flavobacteriales (UID2815)	100	0	0	100	d__Bacteria;p__Bacteroidota;c__Bacteroidia;o__Flavobacteriales;f__Weeksellaceae;g__Chryseobacterium;s__Chryseobacterium gleum	Bacteria	Bacteroidota	Bacteroidia	Flavobacteriales	Weeksellaceae	Chryseobacterium	Chryseobacterium gleum	5	7	5570640	5569640	0.018	1	3972748	1	3504888	3	402694	5	317043	3972748	3504888	5	100	0.36814	0.00254	Excellent
GCA_000152925.3	GCA_000152925.3_ASM15292v3_genomic	s__algicola (UID2847)	99.62	0	0	99.62	d__Bacteria;p__Bacteroidota;c__Bacteroidia;o__Flavobacteriales;f__Flavobacteriaceae;g__Dokdonia;s__Dokdonia donghaensis	Bacteria	Bacteroidota	Bacteroidia	Flavobacteriales	Flavobacteriaceae	Dokdonia	Dokdonia donghaensis	1	1	3302548	3302548	0	1	3302548	1	3302548	1	3302548	1	3302548	3302548	3302548	1	100	0.38161	0	Excellent
GCA_000152945.2	GCA_000152945.2_ASM15294v2_genomic	f__Flavobacteriaceae (UID2845)	99.61	0	0	99.61	d__Bacteria;p__Bacteroidota;c__Bacteroidia;o__Flavobacteriales;f__Flavobacteriaceae;g__Polaribacter;s__Polaribacter sp000152945	Bacteria	Bacteroidota	Bacteroidia	Flavobacteriales	Flavobacteriaceae	Polaribacter	Polaribacter sp000152945	1	1	2961474	2961474	0	1	2961474	1	2961474	1	2961474	1	2961474	2961474	2961474	1	100	0.30588	0	Excellent
GCA_000152985.1	GCA_000152985.1_ASM15298v1_genomic	s__algicola (UID2847)	99.05	0	0	99.05	d__Bacteria;p__Bacteroidota;c__Bacteroidia;o__Flavobacteriales;f__Flavobacteriaceae;g__Leeuwenhoekiella;s__Leeuwenhoekiella blandensis	Bacteria	Bacteroidota	Bacteroidia	Flavobacteriales	Flavobacteriaceae	Leeuwenhoekiella	Leeuwenhoekiella blandensis	1	15	4244565	4238065	0.153	1	4244565	4	392634	1	4244565	9	227748	4244565	881118	1	100	0.39758	0	Excellent
GCA_000153165.2	GCA_000153165.2_ASM15316v2_genomic	s__algicola (UID2846)	99.5	0.38	0	97.6	d__Bacteria;p__Bacteroidota;c__Bacteroidia;o__Flavobacteriales;f__Flavobacteriaceae;g__Maribacter_A;s__Maribacter_A sp000153165	Bacteria	Bacteroidota	Bacteroidia	Flavobacteriales	Flavobacteriaceae	Maribacter_A	Maribacter_A sp000153165	1	1	3868304	3868304	0	1	3868304	1	3868304	1	3868304	1	3868304	3868304	3868304	1	100	0.36977	0	Excellent
GCA_000153225.1	GCA_000153225.1_ASM15322v1_genomic	f__Flavobacteriaceae (UID2845)	99.33	0.34	0	97.63	d__Bacteria;p__Bacteroidota;c__Bacteroidia;o__Flavobacteriales;f__Flavobacteriaceae;g__Polaribacter;s__Polaribacter irgensii	Bacteria	Bacteroidota	Bacteroidia	Flavobacteriales	Flavobacteriaceae	Polaribacter	Polaribacter irgensii	2	7	2763458	2745458	0.651	1	2753184	2	927669	1	2753184	4	173691	2753184	984798	1	99.628	0.3452	0.00475	Excellent
GCA_000153385.1	GCA_000153385.1_ASM15338v1_genomic	s__algicola (UID2847)	98.16	0.19	0	97.21	d__Bacteria;p__Bacteroidota;c__Bacteroidia;o__Flavobacteriales;f__Flavobacteriaceae;g__Nonlabens;s__Nonlabens sp000153385	Bacteria	Bacteroidota	Bacteroidia	Flavobacteriales	Flavobacteriaceae	Nonlabens	Nonlabens sp000153385	7	17	3103424	3083153	0.653	1	2403690	2	523833	2	692184	8	133334	2403690	1099147	2	99.757	0.34953	0.04293	Excellent
GCA_000153485.2	GCA_000153485.2_ASM15348v2_genomic	s__algicola (UID2847)	98.73	2.28	44.44	87.33	d__Bacteria;p__Bacteroidota;c__Bacteroidia;o__Flavobacteriales;f__Flavobacteriaceae;g__Psychroflexus;s__Psychroflexus torquis	Bacteria	Bacteroidota	Bacteroidia	Flavobacteriales	Flavobacteriaceae	Psychroflexus	Psychroflexus torquis	1	1	4321832	4321832	0	1	4321832	1	4321832	1	4321832	1	4321832	4321832	4321832	1	100	0.34525	0	High
GCA_000154725.1	GCA_000154725.1_ASM15472v1_genomic	s__algicola (UID2846)	99.48	0.61	0	96.43	d__Bacteria;p__Bacteroidota;c__Bacteroidia;o__Flavobacteriales;f__Flavobacteriaceae;g__Kordia;s__Kordia algicida	Bacteria	Bacteroidota	Bacteroidia	Flavobacteriales	Flavobacteriaceae	Kordia	Kordia algicida	1	34	5033129	5019836	0.264	1	5033129	4	361838	1	5033129	17	72927	5033129	829922	1	100	0.34263	0	Excellent
GCA_000169355.1	GCA_000169355.1_ASM16935v1_genomic	f__Flavobacteriaceae (UID2817)	99.62	0.18	0	98.72	d__Bacteria;p__Bacteroidota;c__Bacteroidia;o__Flavobacteriales;f__Flavobacteriaceae;g__Flavobacterium;s__Flavobacterium sp000169355	Bacteria	Bacteroidota	Bacteroidia	Flavobacteriales	Flavobacteriaceae	Flavobacterium	Flavobacterium sp000169355	14	14	2806989	2806989	0	2	530652	2	530652	6	144028	6	144028	1327029	1327029	8	98.72	0.31431	0.03746	Excellent
GCA_000171875.1	GCA_000171875.1_ASM17187v1_genomic	s__algicola (UID2846)	98.84	1.76	88.89	90.04	d__Bacteria;p__Bacteroidota;c__Bacteroidia;o__Flavobacteriales;f__Flavobacteriaceae;g__Winogradskyella;s__Winogradskyella sp000171875	Bacteria	Bacteroidota	Bacteroidia	Flavobacteriales	Flavobacteriaceae	Winogradskyella	Winogradskyella sp000171875	8	8	3825707	3825707	0	2	1029779	2	1029779	5	161788	5	161788	1212026	1212026	8	100	0.32399	0.00326	Medium
GCA_000173095.1	GCA_000173095.1_ASM17309v1_genomic	k__Bacteria (UID2566)	91.18	0	0	91.18	d__Bacteria;p__Bacteroidota;c__Bacteroidia;o__Flavobacteriales;f__Flavobacteriaceae;g__MS024-2A;s__MS024-2A sp000173095	Bacteria	Bacteroidota	Bacteroidia	Flavobacteriales	Flavobacteriaceae	MS024-2A	MS024-2A sp000173095	17	17	1905484	1905483	0	2	371257	2	371257	7	52249	7	52249	684032	684032	7	90.444	0.35706	0.02474	Excellent
GCA_000173115.1	GCA_000173115.1_ASM17311v1_genomic	s__algicola (UID2846)	72.67	0.18	33.33	71.77	d__Bacteria;p__Bacteroidota;c__Bacteroidia;o__Flavobacteriales;f__Flavobacteriaceae;g__MAG-120531;s__MAG-120531 sp000173115	Bacteria	Bacteroidota	Bacteroidia	Flavobacteriales	Flavobacteriaceae	MAG-120531	MAG-120531 sp000173115	21	21	1515248	1515248	0	3	102182	3	102182	12	27722	12	27722	549383	549383	7	76.764	0.38707	0.02096	Medium
GCA_000173675.1	GCA_000173675.1_ASM17367v1_genomic	p__Bacteroidetes (UID2605)	99.52	0	0	99.52	d__Bacteria;p__Bacteroidota;c__Bacteroidia;o__Flavobacteriales;f__Flavobacteriaceae;g__Capnocytophaga;s__Capnocytophaga sputigena	Bacteria	Bacteroidota	Bacteroidia	Flavobacteriales	Flavobacteriaceae	Capnocytophaga	Capnocytophaga sputigena	65	65	2997845	2997836	0	8	154533	8	154533	28	27071	28	27071	286724	286724	19	80.751	0.38426	0.04218	Excellent
GCA_000174755.1	GCA_000174755.1_ASM17475v1_genomic	p__Bacteroidetes (UID2605)	99.76	0.48	0	97.36	d__Bacteria;p__Bacteroidota;c__Bacteroidia;o__Flavobacteriales;f__Flavobacteriaceae;g__Capnocytophaga;s__Capnocytophaga gingivalis	Bacteria	Bacteroidota	Bacteroidia	Flavobacteriales	Flavobacteriaceae	Capnocytophaga	Capnocytophaga gingivalis	37	37	2667138	2667138	0	6	152766	6	152766	18	42682	18	42682	337980	337980	16	87.429	0.40489	0.03074	Excellent
GCA_000183155.1	GCA_000183155.1_ASM18315v1_genomic	o__Flavobacteriales (UID2815)	100	0	0	100	d__Bacteria;p__Bacteroidota;c__Bacteroidia;o__Flavobacteriales;f__Weeksellaceae;g__Riemerella;s__Riemerella anatipestifer	Bacteria	Bacteroidota	Bacteroidia	Flavobacteriales	Weeksellaceae	Riemerella	Riemerella anatipestifer	1	1	2155121	2155121	0	1	2155121	1	2155121	1	2155121	1	2155121	2155121	2155121	1	100	0.3501	0	Excellent
GCA_000183985.1	GCA_000183985.1_ASM18398v1_genomic	p__Bacteroidetes (UID2605)	100	0	0	100	d__Bacteria;p__Bacteroidota;c__Bacteroidia;o__Flavobacteriales;f__Flavobacteriaceae;g__Capnocytophaga;s__Capnocytophaga ochracea	Bacteria	Bacteroidota	Bacteroidia	Flavobacteriales	Flavobacteriaceae	Capnocytophaga	Capnocytophaga ochracea	9	61	2663545	2635317	1.06	1	2652826	10	84309	1	2652826	29	31602	2652826	289625	1	99.598	0.39459	0.06569	Excellent
GCA_000184135.2	GCA_000184135.2_ASM18413v2_genomic	o__Flavobacteriales (UID2815)	100	0	0	100	d__Bacteria;p__Bacteroidota;c__Bacteroidia;o__Flavobacteriales;f__Weeksellaceae;g__Riemerella;s__Riemerella anatipestifer	Bacteria	Bacteroidota	Bacteroidia	Flavobacteriales	Weeksellaceae	Riemerella	Riemerella anatipestifer	29	29	2130198	2130195	0	5	185462	5	185462	12	47800	12	47800	371415	371415	10	85.688	0.34968	0.04234	Excellent
GCA_000186265.1	GCA_000186265.1_ASM18626v1_genomic	s__algicola (UID2846)	99.67	0.71	0	96.12	d__Bacteria;p__Bacteroidota;c__Bacteroidia;o__Flavobacteriales;f__Flavobacteriaceae;g__Cellulophaga;s__Cellulophaga algicola	Bacteria	Bacteroidota	Bacteroidia	Flavobacteriales	Flavobacteriaceae	Cellulophaga	Cellulophaga algicola	1	1	4888353	4888353	0	1	4888353	1	4888353	1	4888353	1	4888353	4888353	4888353	1	100	0.33766	0	Excellent
GCA_000189415.1	GCA_000189415.1_ASM18941v1_genomic	k__Bacteria (UID2565)	100	0	0	100	d__Bacteria;p__Bacteroidota;c__Bacteroidia;o__Flavobacteriales;f__Weeksellaceae;g__Weeksella;s__Weeksella virosa	Bacteria	Bacteroidota	Bacteroidia	Flavobacteriales	Weeksellaceae	Weeksella	Weeksella virosa	1	1	2272954	2272954	0	1	2272954	1	2272954	1	2272954	1	2272954	2272954	2272954	1	100	0.35922	0	Excellent
GCA_000190595.1	GCA_000190595.1_ASM19059v1_genomic	s__algicola (UID2846)	99.67	0	0	99.67	d__Bacteria;p__Bacteroidota;c__Bacteroidia;o__Flavobacteriales;f__Flavobacteriaceae;g__Cellulophaga;s__Cellulophaga lytica	Bacteria	Bacteroidota	Bacteroidia	Flavobacteriales	Flavobacteriaceae	Cellulophaga	Cellulophaga lytica	1	1	3765936	3765936	0	1	3765936	1	3765936	1	3765936	1	3765936	3765936	3765936	1	100	0.32111	0	Excellent
GCA_000191565.1	GCA_000191565.1_ASM19156v1_genomic	o__Flavobacteriales (UID2815)	100	0	0	100	d__Bacteria;p__Bacteroidota;c__Bacteroidia;o__Flavobacteriales;f__Weeksellaceae;g__Riemerella;s__Riemerella anatipestifer	Bacteria	Bacteroidota	Bacteroidia	Flavobacteriales	Weeksellaceae	Riemerella	Riemerella anatipestifer	1	1	2166384	2166384	0	1	2166384	1	2166384	1	2166384	1	2166384	2166384	2166384	1	100	0.35007	0	Excellent
GCA_000192225.1	GCA_000192225.1_ASM19222v1_genomic	p__Bacteroidetes (UID2605)	100	0	0	100	d__Bacteria;p__Bacteroidota;c__Bacteroidia;o__Flavobacteriales;f__Flavobacteriaceae;g__Capnocytophaga;s__Capnocytophaga sp000192225	Bacteria	Bacteroidota	Bacteroidia	Flavobacteriales	Flavobacteriaceae	Capnocytophaga	Capnocytophaga sp000192225	29	74	2548422	2478610	2.739	1	2360944	8	113645	1	2360944	23	34967	2360944	290453	2	97.855	0.36665	0.06176	Excellent
GCA_000196315.1	GCA_000196315.1_ASM19631v1_genomic	s__algicola (UID2847)	99.62	0.19	0	98.67	d__Bacteria;p__Bacteroidota;c__Bacteroidia;o__Flavobacteriales;f__Flavobacteriaceae;g__Croceibacter;s__Croceibacter atlanticus	Bacteria	Bacteroidota	Bacteroidia	Flavobacteriales	Flavobacteriaceae	Croceibacter	Croceibacter atlanticus	1	1	2952962	2952962	0	1	2952962	1	2952962	1	2952962	1	2952962	2952962	2952962	1	100	0.339	0	Excellent
GCA_000211855.3	GCA_000211855.3_ASM21185v3_genomic	s__algicola (UID2846)	99.67	0	0	99.67	d__Bacteria;p__Bacteroidota;c__Bacteroidia;o__Flavobacteriales;f__Flavobacteriaceae;g__Lacinutrix;s__Lacinutrix sp000211855	Bacteria	Bacteroidota	Bacteroidia	Flavobacteriales	Flavobacteriaceae	Lacinutrix	Lacinutrix sp000211855	1	1	3296168	3296168	0	1	3296168	1	3296168	1	3296168	1	3296168	3296168	3296168	1	100	0.30823	0	Excellent
GCA_000212355.1	GCA_000212355.1_ASM21235v1_genomic	s__algicola (UID2847)	99.62	0	0	99.62	d__Bacteria;p__Bacteroidota;c__Bacteroidia;o__Flavobacteriales;f__Flavobacteriaceae;g__Dokdonia;s__Dokdonia sp000212355	Bacteria	Bacteroidota	Bacteroidia	Flavobacteriales	Flavobacteriaceae	Dokdonia	Dokdonia sp000212355	1	1	3389993	3389993	0	1	3389993	1	3389993	1	3389993	1	3389993	3389993	3389993	1	100	0.37289	0	Excellent
GCA_000213295.2	GCA_000213295.2_ASM21329v2_genomic	p__Bacteroidetes (UID2605)	94.34	0.24	0	93.14	d__Bacteria;p__Bacteroidota;c__Bacteroidia;o__Flavobacteriales;f__Flavobacteriaceae;g__Capnocytophaga;s__Capnocytophaga leadbetteri	Bacteria	Bacteroidota	Bacteroidia	Flavobacteriales	Flavobacteriaceae	Capnocytophaga	Capnocytophaga leadbetteri	141	287	2536778	2456193	3.177	20	40450	47	15650	68	10915	155	4264	113873	66274	13	38.562	0.40036	0.03802	Excellent
GCA_000218485.2	GCA_000218485.2_ASM21848v2_genomic	s__algicola (UID2847)	99.62	0.57	0	96.77	d__Bacteria;p__Bacteroidota;c__Bacteroidia;o__Flavobacteriales;f__Flavobacteriaceae;g__Aquimarina;s__Aquimarina agarivorans	Bacteria	Bacteroidota	Bacteroidia	Flavobacteriales	Flavobacteriaceae	Aquimarina	Aquimarina agarivorans	183	183	4073879	4073878	0	20	57084	20	57084	67	18943	67	18943	211929	211929	27	59.821	0.33238	0.08175	Excellent
GCA_000220525.2	GCA_000220525.2_ASM22052v2_genomic	f__Flavobacteriaceae (UID2845)	96.81	0.84	0	92.61	d__Bacteria;p__Bacteroidota;c__Bacteroidia;o__Flavobacteriales;f__Flavobacteriaceae;g__Ochrovirga;s__Ochrovirga pacifica	Bacteria	Bacteroidota	Bacteroidia	Flavobacteriales	Flavobacteriaceae	Ochrovirga	Ochrovirga pacifica	77	77	3384629	3384610	0.001	12	105634	12	105634	36	31089	36	31089	246784	246782	25	77.265	0.33934	0.02636	Excellent
GCA_000220585.2	GCA_000220585.2_ASM22058v2_genomic	s__algicola (UID2846)	98.68	0.66	0	95.38	d__Bacteria;p__Bacteroidota;c__Bacteroidia;o__Flavobacteriales;f__Flavobacteriaceae;g__Croceivirga;s__Croceivirga radicis	Bacteria	Bacteroidota	Bacteroidia	Flavobacteriales	Flavobacteriaceae	Croceivirga	Croceivirga radicis	61	61	3704661	3704659	0	10	131549	10	131549	26	51882	26	51881	387696	387695	26	90.845	0.37062	0.05152	Excellent
GCA_000220625.1	GCA_000220625.1_ASM22062v1_genomic	p__Bacteroidetes (UID2605)	100	0.24	0	98.8	d__Bacteria;p__Bacteroidota;c__Bacteroidia;o__Flavobacteriales;f__Flavobacteriaceae;g__Capnocytophaga;s__Capnocytophaga canimorsus	Bacteria	Bacteroidota	Bacteroidia	Flavobacteriales	Flavobacteriaceae	Capnocytophaga	Capnocytophaga canimorsus	1	1	2571406	2571406	0	1	2571406	1	2571406	1	2571406	1	2571406	2571406	2571406	1	100	0.36109	0	Excellent
GCA_000224085.1	GCA_000224085.1_ASM22408v1_genomic	s__algicola (UID2846)	99.34	0.83	33.33	95.19	d__Bacteria;p__Bacteroidota;c__Bacteroidia;o__Flavobacteriales;f__Flavobacteriaceae;g__Muricauda;s__Muricauda ruestringensis	Bacteria	Bacteroidota	Bacteroidia	Flavobacteriales	Flavobacteriaceae	Muricauda	Muricauda ruestringensis	1	1	3842422	3842422	0	1	3842422	1	3842422	1	3842422	1	3842422	3842422	3842422	1	100	0.41358	0	High
GCA_000224335.2	GCA_000224335.2_BizArg_1.0_genomic	s__algicola (UID2846)	99.34	0.07	0	98.99	d__Bacteria;p__Bacteroidota;c__Bacteroidia;o__Flavobacteriales;f__Flavobacteriaceae;g__Algorimicrobium;s__Algorimicrobium argentinensis	Bacteria	Bacteroidota	Bacteroidia	Flavobacteriales	Flavobacteriaceae	Algorimicrobium	Algorimicrobium argentinensis	70	70	3279329	3279329	0	9	112341	9	112341	30	31499	30	31499	377019	377019	24	83.606	0.33769	0.0296	Excellent
GCA_000240075.2	GCA_000240075.2_ASM24007v2_genomic	f__Flavobacteriaceae (UID2817)	99.65	0.53	50	97	d__Bacteria;p__Bacteroidota;c__Bacteroidia;o__Flavobacteriales;f__Flavobacteriaceae;g__Flavobacterium;s__Flavobacterium columnare	Bacteria	Bacteroidota	Bacteroidia	Flavobacteriales	Flavobacteriaceae	Flavobacterium	Flavobacterium columnare	1	1	3162432	3162432	0	1	3162432	1	3162432	1	3162432	1	3162432	3162432	3162432	1	100	0.31465	0	Medium
GCA_000240095.3	GCA_000240095.3_ASM24009v3_genomic	k__Bacteria (UID2565)	100	0	0	100	d__Bacteria;p__Bacteroidota;c__Bacteroidia;o__Flavobacteriales;f__Weeksellaceae;g__Elizabethkingia;s__Elizabethkingia anophelis	Bacteria	Bacteroidota	Bacteroidia	Flavobacteriales	Weeksellaceae	Elizabethkingia	Elizabethkingia anophelis	1	1	4093812	4093812	0	1	4093812	1	4093812	1	4093812	1	4093812	4093812	4093812	1	100	0.35479	0	Excellent
GCA_000242075.2	GCA_000242075.2_Myro_odor_CCUG_10230_V2_genomic	f__Flavobacteriaceae (UID2817)	99.65	0.88	66.67	95.25	d__Bacteria;p__Bacteroidota;c__Bacteroidia;o__Flavobacteriales;f__Flavobacteriaceae;g__Myroides;s__Myroides odoratimimus	Bacteria	Bacteroidota	Bacteroidia	Flavobacteriales	Flavobacteriaceae	Myroides	Myroides odoratimimus	7	38	4026612	3992214	0.854	1	2133115	6	244653	3	536823	17	83139	2133115	464436	5	99.464	0.33984	0.01857	Medium
GCA_000242095.1	GCA_000242095.1_Myro_odor_CCUG_12901_V1_genomic	f__Flavobacteriaceae (UID2817)	99.65	0.18	0	98.75	d__Bacteria;p__Bacteroidota;c__Bacteroidia;o__Flavobacteriales;f__Flavobacteriaceae;g__Myroides;s__Myroides odoratimimus	Bacteria	Bacteroidota	Bacteroidia	Flavobacteriales	Flavobacteriaceae	Myroides	Myroides odoratimimus	3	54	4070988	4037729	0.817	1	3471562	12	127555	2	594067	32	38325	3471562	266438	2	99.868	0.34059	0.0082	Excellent
GCA_000242135.1	GCA_000242135.1_Myro_odor_CIP_101113_V1_genomic	f__Flavobacteriaceae (UID2817)	99.65	0.18	0	98.75	d__Bacteria;p__Bacteroidota;c__Bacteroidia;o__Flavobacteriales;f__Flavobacteriaceae;g__Myroides;s__Myroides odoratimimus	Bacteria	Bacteroidota	Bacteroidia	Flavobacteriales	Flavobacteriaceae	Myroides	Myroides odoratimimus	3	59	4138659	4092291	1.12	1	2491923	8	140098	3	538675	31	38086	2491923	461824	3	100	0.33967	0.00718	Excellent
GCA_000243235.1	GCA_000243235.1_ASM24323v1_genomic	s__algicola (UID2847)	99.49	0	0	99.49	d__Bacteria;p__Bacteroidota;c__Bacteroidia;o__Flavobacteriales;f__Flavobacteriaceae;g__Gillisia;s__Gillisia limnaea	Bacteria	Bacteroidota	Bacteroidia	Flavobacteriales	Flavobacteriaceae	Gillisia	Gillisia limnaea	2	35	3966857	3963623	0.082	1	3558876	6	236824	2	407981	16	95562	3558876	625392	2	100	0.37615	0.005	Excellent
GCA_000243275.1	GCA_000243275.1_ASM24327v1_genomic	f__Flavobacteriaceae (UID2817)	99.65	3	38.46	84.65	d__Bacteria;p__Bacteroidota;c__Bacteroidia;o__Flavobacteriales;f__Flavobacteriaceae;g__Myroides;s__Myroides odoratus	Bacteria	Bacteroidota	Bacteroidia	Flavobacteriales	Flavobacteriaceae	Myroides	Myroides odoratus	1	54	4301842	4296542	0.123	1	4301842	7	198887	1	4301842	22	70324	4301842	410147	1	100	0.3581	0	High
GCA_000246945.2	GCA_000246945.2_ASM24694v2_genomic	f__Flavobacteriaceae (UID2817)	99.65	0.47	100	97.3	d__Bacteria;p__Bacteroidota;c__Bacteroidia;o__Flavobacteriales;f__Flavobacteriaceae;g__Myroides;s__Myroides injenensis	Bacteria	Bacteroidota	Bacteroidia	Flavobacteriales	Flavobacteriaceae	Myroides	Myroides injenensis	226	226	3458160	3458157	0	35	31771	35	31771	105	10476	105	10476	116642	116642	12	24.136	0.3135	0.03891	Medium
GCA_000252125.2	GCA_000252125.2_ASM25212v2_genomic	f__Flavobacteriaceae (UID2817)	99.29	0	0	99.29	d__Bacteria;p__Bacteroidota;c__Bacteroidia;o__Flavobacteriales;f__Flavobacteriaceae;g__Flavobacterium;s__Flavobacterium frigoris_A	Bacteria	Bacteroidota	Bacteroidia	Flavobacteriales	Flavobacteriaceae	Flavobacterium	Flavobacterium frigoris_A	52	52	3934101	3934101	0	5	257011	5	257011	18	53348	18	53348	789461	789461	21	94.305	0.34373	0.03085	Excellent
GCA_000252855.1	GCA_000252855.1_ASM25285v1_genomic	o__Flavobacteriales (UID2815)	100	0	0	100	d__Bacteria;p__Bacteroidota;c__Bacteroidia;o__Flavobacteriales;f__Weeksellaceae;g__Riemerella;s__Riemerella anatipestifer	Bacteria	Bacteroidota	Bacteroidia	Flavobacteriales	Weeksellaceae	Riemerella	Riemerella anatipestifer	1	1	2164087	2164087	0	1	2164087	1	2164087	1	2164087	1	2164087	2164087	2164087	1	100	0.35005	0	Excellent
GCA_000253275.1	GCA_000253275.1_ASM25327v1_genomic	f__Flavobacteriaceae (UID2817)	98.59	0.71	0	95.04	d__Bacteria;p__Bacteroidota;c__Bacteroidia;o__Flavobacteriales;f__Flavobacteriaceae;g__Flavobacterium;s__Flavobacterium branchiophilum	Bacteria	Bacteroidota	Bacteroidia	Flavobacteriales	Flavobacteriaceae	Flavobacterium	Flavobacterium branchiophilum	2	2	3563292	3563292	0	1	3559884	1	3559884	1	3559884	1	3559884	3559884	3559884	1	99.904	0.32858	0.003	Excellent
GCA_000255455.1	GCA_000255455.1_ASM25545v1_genomic	s__algicola (UID2847)	98.67	0.4	0	96.67	d__Bacteria;p__Bacteroidota;c__Bacteroidia;o__Flavobacteriales;f__Flavobacteriaceae;g__Aquimarina;s__Aquimarina agarilytica	Bacteria	Bacteroidota	Bacteroidia	Flavobacteriales	Flavobacteriaceae	Aquimarina	Aquimarina agarilytica	89	131	4257070	4253671	0.08	13	110378	22	58291	45	25719	70	18841	240328	153286	31	79.621	0.32807	0.02819	Excellent
GCA_000258765.1	GCA_000258765.1_CBA3202_1.0_genomic	s__algicola (UID2847)	98.95	0	0	98.95	d__Bacteria;p__Bacteroidota;c__Bacteroidia;o__Flavobacteriales;f__Flavobacteriaceae;g__Gillisia;s__Gillisia marina	Bacteria	Bacteroidota	Bacteroidia	Flavobacteriales	Flavobacteriaceae	Gillisia	Gillisia marina	116	116	2981404	2981404	0	15	76588	15	76588	45	19122	45	19122	236964	236964	22	67.098	0.34853	0.03812	Excellent
GCA_000260115.1	GCA_000260115.1_ASM26011v1_genomic	s__algicola (UID2846)	99.67	0	0	99.67	d__Bacteria;p__Bacteroidota;c__Bacteroidia;o__Flavobacteriales;f__Flavobacteriaceae;g__Joostella;s__Joostella marina	Bacteria	Bacteroidota	Bacteroidia	Flavobacteriales	Flavobacteriaceae	Joostella	Joostella marina	2	3	4508243	4508143	0.002	1	3950031	2	1829066	2	558212	3	558212	3950031	2120865	2	100	0.33595	0.00075	Excellent
GCA_000260835.1	GCA_000260835.1_ASM26083v1_genomic	s__algicola (UID2846)	99.67	0	0	99.67	d__Bacteria;p__Bacteroidota;c__Bacteroidia;o__Flavobacteriales;f__Flavobacteriaceae;g__Imtechella;s__Imtechella halotolerans	Bacteria	Bacteroidota	Bacteroidia	Flavobacteriales	Flavobacteriaceae	Imtechella	Imtechella halotolerans	44	44	3086951	3086951	0	4	337071	4	337071	16	40975	16	40975	691666	691666	14	87.396	0.35503	0.04266	Excellent
GCA_000264055.1	GCA_000264055.1_Flav123_1.0_genomic	f__Flavobacteriaceae (UID2817)	99.12	0.12	0	98.52	d__Bacteria;p__Bacteroidota;c__Bacteroidia;o__Flavobacteriales;f__Flavobacteriaceae;g__Flavobacterium;s__Flavobacterium sp000264055	Bacteria	Bacteroidota	Bacteroidia	Flavobacteriales	Flavobacteriaceae	Flavobacterium	Flavobacterium sp000264055	285	285	3955605	3955587	0	41	33333	41	33333	136	8237	136	8237	90294	90294	14	22.626	0.34833	0.03158	Excellent
GCA_000265385.1	GCA_000265385.1_ASM26538v1_genomic	s__algicola (UID2847)	99.49	0.19	0	98.54	d__Bacteria;p__Bacteroidota;c__Bacteroidia;o__Flavobacteriales;f__Flavobacteriaceae;g__Aequorivita;s__Aequorivita sublithincola	Bacteria	Bacteroidota	Bacteroidia	Flavobacteriales	Flavobacteriaceae	Aequorivita	Aequorivita sublithincola	1	1	3520671	3520671	0	1	3520671	1	3520671	1	3520671	1	3520671	3520671	3520671	1	100	0.36191	0	Excellent
GCA_000265465.1	GCA_000265465.1_ASM26546v1_genomic	k__Bacteria (UID2565)	100	0	0	100	d__Bacteria;p__Bacteroidota;c__Bacteroidia;o__Flavobacteriales;f__Weeksellaceae;g__Ornithobacterium;s__Ornithobacterium rhinotracheale	Bacteria	Bacteroidota	Bacteroidia	Flavobacteriales	Weeksellaceae	Ornithobacterium	Ornithobacterium rhinotracheale	1	1	2399175	2399175	0	1	2399175	1	2399175	1	2399175	1	2399175	2399175	2399175	1	100	0.37218	0	Excellent
GCA_000271925.1	GCA_000271925.1_Coraltaxon412F0487v1.0_genomic	p__Bacteroidetes (UID2605)	100	0	0	100	d__Bacteria;p__Bacteroidota;c__Bacteroidia;o__Flavobacteriales;f__Flavobacteriaceae;g__Capnocytophaga;s__Capnocytophaga ochracea	Bacteria	Bacteroidota	Bacteroidia	Flavobacteriales	Flavobacteriaceae	Capnocytophaga	Capnocytophaga ochracea	62	62	2590781	2590781	0	12	77541	12	77541	33	24394	33	24394	185200	185200	21	72.94	0.39455	0.03834	Excellent
GCA_000277585.1	GCA_000277585.1_CochraceaHolt25v1.0_genomic	p__Bacteroidetes (UID2605)	100	0	0	100	d__Bacteria;p__Bacteroidota;c__Bacteroidia;o__Flavobacteriales;f__Flavobacteriaceae;g__Capnocytophaga;s__Capnocytophaga ochracea	Bacteria	Bacteroidota	Bacteroidia	Flavobacteriales	Flavobacteriaceae	Capnocytophaga	Capnocytophaga ochracea	42	42	2653757	2653757	0	8	114967	8	114967	26	33721	26	33721	231723	231723	17	76.471	0.39502	0.02248	Excellent
GCA_000277665.1	GCA_000277665.1_Coraltaxon335F0486v1.0_genomic	p__Bacteroidetes (UID2605)	100	0	0	100	d__Bacteria;p__Bacteroidota;c__Bacteroidia;o__Flavobacteriales;f__Flavobacteriaceae;g__Capnocytophaga;s__Capnocytophaga ochracea	Bacteria	Bacteroidota	Bacteroidia	Flavobacteriales	Flavobacteriaceae	Capnocytophaga	Capnocytophaga ochracea	38	38	2545989	2545989	0	7	105120	7	105120	24	28991	24	28991	349027	349027	16	79.112	0.3959	0.0203	Excellent
GCA_000278705.1	GCA_000278705.1_ASM27870v1_genomic	f__Flavobacteriaceae (UID2817)	99.65	0	0	99.65	d__Bacteria;p__Bacteroidota;c__Bacteroidia;o__Flavobacteriales;f__Flavobacteriaceae;g__Flavobacterium;s__Flavobacterium anhuiense	Bacteria	Bacteroidota	Bacteroidia	Flavobacteriales	Flavobacteriaceae	Flavobacterium	Flavobacterium anhuiense	54	54	5336938	5336938	0	7	293899	7	293899	20	99567	20	99567	494174	494174	24	97.654	0.34441	0.04658	Excellent
GCA_000282055.1	GCA_000282055.1_CF136.fsa_genomic	f__Flavobacteriaceae (UID2817)	99.65	1.06	0	94.35	d__Bacteria;p__Bacteroidota;c__Bacteroidia;o__Flavobacteriales;f__Flavobacteriaceae;g__Flavobacterium;s__Flavobacterium sp000282055	Bacteria	Bacteroidota	Bacteroidia	Flavobacteriales	Flavobacteriaceae	Flavobacterium	Flavobacterium sp000282055	113	113	5102016	5102002	0	18	89762	18	89762	60	24647	60	24647	298541	298540	34	72.477	0.33593	0.0308	Excellent
GCA_000282115.1	GCA_000282115.1_Chryseobacterium.strCF314_v1.0_genomic	o__Flavobacteriales (UID2815)	100	0	0	100	d__Bacteria;p__Bacteroidota;c__Bacteroidia;o__Flavobacteriales;f__Weeksellaceae;g__Chryseobacterium;s__Chryseobacterium sp000744495	Bacteria	Bacteroidota	Bacteroidia	Flavobacteriales	Weeksellaceae	Chryseobacterium	Chryseobacterium sp000744495	119	119	4484672	4484672	0	18	80113	18	80113	60	21119	60	21119	336918	336918	29	67.587	0.36615	0.02338	Excellent
GCA_000283015.1	GCA_000283015.1_P735.v1.0_genomic	s__algicola (UID2846)	99.34	0.71	0	95.79	d__Bacteria;p__Bacteroidota;c__Bacteroidia;o__Flavobacteriales;f__Flavobacteriaceae;g__Arenitalea;s__Arenitalea lutea	Bacteria	Bacteroidota	Bacteroidia	Flavobacteriales	Flavobacteriaceae	Arenitalea	Arenitalea lutea	51	51	3384849	3384849	0	6	240041	6	240041	16	81896	16	81896	483653	483653	18	94.738	0.33335	0.04773	Excellent
GCA_000293175.1	GCA_000293175.1_CspCM59v1.0_genomic	p__Bacteroidetes (UID2605)	100	0.5	0	97.5	d__Bacteria;p__Bacteroidota;c__Bacteroidia;o__Flavobacteriales;f__Flavobacteriaceae;g__Capnocytophaga;s__Capnocytophaga granulosa	Bacteria	Bacteroidota	Bacteroidia	Flavobacteriales	Flavobacteriaceae	Capnocytophaga	Capnocytophaga granulosa	75	75	2785060	2785060	0	14	69526	14	69526	44	18409	44	18409	205791	205791	20	64.478	0.41333	0.03477	Excellent
GCA_000295655.1	GCA_000295655.1_ASM29565v1_genomic	o__Flavobacteriales (UID2815)	100	0.98	0	95.1	d__Bacteria;p__Bacteroidota;c__Bacteroidia;o__Flavobacteriales;f__Weeksellaceae;g__Riemerella;s__Riemerella anatipestifer	Bacteria	Bacteroidota	Bacteroidia	Flavobacteriales	Weeksellaceae	Riemerella	Riemerella anatipestifer	1	1	2309519	2309519	0	1	2309519	1	2309519	1	2309519	1	2309519	2309519	2309519	1	100	0.35072	0	Excellent
GCA_000297855.1	GCA_000297855.1_Myro_odor_CCUG_3837_V1_genomic	f__Flavobacteriaceae (UID2817)	99.65	0.18	0	98.75	d__Bacteria;p__Bacteroidota;c__Bacteroidia;o__Flavobacteriales;f__Flavobacteriaceae;g__Myroides;s__Myroides odoratimimus	Bacteria	Bacteroidota	Bacteroidia	Flavobacteriales	Flavobacteriaceae	Myroides	Myroides odoratimimus	4	46	4136542	4041097	2.307	2	1483594	6	244292	3	570590	22	58333	1868881	532634	4	100	0.34052	0.00596	Excellent
GCA_000297875.1	GCA_000297875.1_Myro_odor_CIP103059_G12587_V1_genomic	f__Flavobacteriaceae (UID2817)	99.65	1.23	0	93.5	d__Bacteria;p__Bacteroidota;c__Bacteroidia;o__Flavobacteriales;f__Flavobacteriaceae;g__Myroides;s__Myroides odoratus	Bacteria	Bacteroidota	Bacteroidia	Flavobacteriales	Flavobacteriaceae	Myroides	Myroides odoratus	14	98	4227641	4188881	0.917	2	1467134	14	85805	4	248668	48	24258	1540806	375189	6	97.452	0.35783	0.02915	Excellent
GCA_000300875.1	GCA_000300875.1_ASM30087v1_genomic	s__algicola (UID2846)	99.65	0.11	0	99.1	d__Bacteria;p__Bacteroidota;c__Bacteroidia;o__Flavobacteriales;f__Flavobacteriaceae;g__Galbibacter;s__Galbibacter marinus	Bacteria	Bacteroidota	Bacteroidia	Flavobacteriales	Flavobacteriaceae	Galbibacter	Galbibacter marinus	80	80	3572447	3572447	0	8	140824	8	140824	31	31446	31	31446	398436	398436	21	80.502	0.37038	0.02965	Excellent
GCA_000301075.1	GCA_000301075.1_Berg_zooh_ATCC_43767_V1_genomic	o__Flavobacteriales (UID2815)	100	0.25	0	98.75	d__Bacteria;p__Bacteroidota;c__Bacteroidia;o__Flavobacteriales;f__Weeksellaceae;g__Bergeyella;s__Bergeyella zoohelcum	Bacteria	Bacteroidota	Bacteroidia	Flavobacteriales	Weeksellaceae	Bergeyella	Bergeyella zoohelcum	7	43	2332784	2309984	0.977	1	2280027	5	184774	1	2280027	20	32658	2280027	309862	1	97.738	0.36127	0.03196	Excellent
GCA_000301095.1	GCA_000301095.1_Berg_zooh_CCUG_30536_V1_genomic	o__Flavobacteriales (UID2815)	99.51	0.25	0	98.26	d__Bacteria;p__Bacteroidota;c__Bacteroidia;o__Flavobacteriales;f__Weeksellaceae;g__Bergeyella;s__Bergeyella zoohelcum	Bacteria	Bacteroidota	Bacteroidia	Flavobacteriales	Weeksellaceae	Bergeyella	Bergeyella zoohelcum	5	35	2499181	2444142	2.202	1	1627166	3	202320	2	864530	11	51369	1627166	840246	2	99.701	0.36262	0.03891	Excellent
GCA_000318255.2	GCA_000318255.2_ASM31825v2_genomic	p__Bacteroidetes (UID2605)	100	0	0	100	d__Bacteria;p__Bacteroidota;c__Bacteroidia;o__Flavobacteriales;f__Flavobacteriaceae;g__Capnocytophaga;s__Capnocytophaga ochracea	Bacteria	Bacteroidota	Bacteroidia	Flavobacteriales	Flavobacteriaceae	Capnocytophaga	Capnocytophaga ochracea	76	202	2634285	2631765	0.096	15	65311	45	19701	42	18618	133	7192	203898	70817	21	64.731	0.39452	0.03555	Excellent
GCA_000318275.2	GCA_000318275.2_ASM31827v2_genomic	p__Bacteroidetes (UID2605)	99.52	0.71	0	95.97	d__Bacteria;p__Bacteroidota;c__Bacteroidia;o__Flavobacteriales;f__Flavobacteriaceae;g__Capnocytophaga;s__Capnocytophaga sp000318275	Bacteria	Bacteroidota	Bacteroidia	Flavobacteriales	Flavobacteriaceae	Capnocytophaga	Capnocytophaga sp000318275	103	258	2656035	2652935	0.117	12	82775	27	32825	37	24027	84	8351	176722	87129	17	64.046	0.38401	0.05527	Excellent
GCA_000318295.1	GCA_000318295.1_ASM31829v1_genomic	p__Bacteroidetes (UID2605)	100	0	0	100	d__Bacteria;p__Bacteroidota;c__Bacteroidia;o__Flavobacteriales;f__Flavobacteriaceae;g__Capnocytophaga;s__Capnocytophaga sp002209445	Bacteria	Bacteroidota	Bacteroidia	Flavobacteriales	Flavobacteriaceae	Capnocytophaga	Capnocytophaga sp002209445	127	242	3218123	3215823	0.071	13	81163	28	34098	46	14901	104	7646	253069	176397	20	66.34	0.38515	0.05269	Excellent
GCA_000318315.2	GCA_000318315.2_ASM31831v2_genomic	p__Bacteroidetes (UID2605)	100	0	0	100	d__Bacteria;p__Bacteroidota;c__Bacteroidia;o__Flavobacteriales;f__Flavobacteriaceae;g__Capnocytophaga;s__Capnocytophaga ochracea	Bacteria	Bacteroidota	Bacteroidia	Flavobacteriales	Flavobacteriaceae	Capnocytophaga	Capnocytophaga ochracea	63	166	2739607	2736902	0.099	11	87907	33	28340	33	22123	98	9368	244566	71093	22	77.316	0.39371	0.02687	Excellent
GCA_000321285.1	GCA_000321285.1_RA-SG_genomic	o__Flavobacteriales (UID2815)	100	0	0	100	d__Bacteria;p__Bacteroidota;c__Bacteroidia;o__Flavobacteriales;f__Weeksellaceae;g__Riemerella;s__Riemerella anatipestifer	Bacteria	Bacteroidota	Bacteroidia	Flavobacteriales	Weeksellaceae	Riemerella	Riemerella anatipestifer	31	75	2172634	2159770	0.592	2	436370	4	224073	5	107614	12	47435	904778	435075	5	93.291	0.3494	0.03904	Excellent
GCA_000331695.1	GCA_000331695.1_ASM33169v1_genomic	o__Flavobacteriales (UID2815)	100	0	0	100	d__Bacteria;p__Bacteroidota;c__Bacteroidia;o__Flavobacteriales;f__Weeksellaceae;g__Riemerella;s__Riemerella anatipestifer	Bacteria	Bacteroidota	Bacteroidia	Flavobacteriales	Weeksellaceae	Riemerella	Riemerella anatipestifer	1	1	2166321	2166321	0	1	2166321	1	2166321	1	2166321	1	2166321	2166321	2166321	1	100	0.35038	0	Excellent
GCA_000331815.1	GCA_000331815.1_ASM33181v1_genomic	k__Bacteria (UID2565)	100	0	0	100	d__Bacteria;p__Bacteroidota;c__Bacteroidia;o__Flavobacteriales;f__Weeksellaceae;g__Elizabethkingia;s__Elizabethkingia anophelis	Bacteria	Bacteroidota	Bacteroidia	Flavobacteriales	Weeksellaceae	Elizabethkingia	Elizabethkingia anophelis	66	66	4032720	4032720	0	7	207010	7	207010	21	62292	21	62292	401993	401993	23	93.316	0.35367	0.02898	Excellent
GCA_000332115.1	GCA_000332115.1_ASM33211v1_genomic	s__algicola (UID2847)	98.54	0.19	0	97.59	d__Bacteria;p__Bacteroidota;c__Bacteroidia;o__Flavobacteriales;f__Flavobacteriaceae;g__Nonlabens;s__Nonlabens dokdonensis	Bacteria	Bacteroidota	Bacteroidia	Flavobacteriales	Flavobacteriaceae	Nonlabens	Nonlabens dokdonensis	1	1	3914632	3914632	0	1	3914632	1	3914632	1	3914632	1	3914632	3914632	3914632	1	100	0.35315	0	Excellent
GCA_000333355.1	GCA_000333355.1_ASM33335v1_genomic	o__Flavobacteriales (UID2815)	94.59	4.57	61.54	71.74	d__Bacteria;p__Bacteroidota;c__Bacteroidia;o__Flavobacteriales;f__Weeksellaceae;g__Chryseobacterium;s__Chryseobacterium sp000333355	Bacteria	Bacteroidota	Bacteroidia	Flavobacteriales	Weeksellaceae	Chryseobacterium	Chryseobacterium sp000333355	697	701	4165754	4165493	0.006	83	15427	83	15427	295	2974	296	2974	104566	104565	3	5.543	0.37052	0.11043	Medium
GCA_000335775.1	GCA_000335775.1_WG21.1.0_genomic	f__Flavobacteriaceae (UID2817)	99.65	0.7	0	96.15	d__Bacteria;p__Bacteroidota;c__Bacteroidia;o__Flavobacteriales;f__Flavobacteriaceae;g__Flavobacterium;s__Flavobacterium tructae	Bacteria	Bacteroidota	Bacteroidia	Flavobacteriales	Flavobacteriaceae	Flavobacterium	Flavobacterium tructae	84	84	5198514	5198508	0	13	112722	13	112722	39	41303	39	41303	346653	346653	33	84.71	0.3561	0.03906	Excellent
GCA_000348685.1	GCA_000348685.1_Formosa_sp._AK20_genomic	s__algicola (UID2846)	99.67	0.11	0	99.12	d__Bacteria;p__Bacteroidota;c__Bacteroidia;o__Flavobacteriales;f__Flavobacteriaceae;g__Xanthomarina;s__Xanthomarina gelatinilytica	Bacteria	Bacteroidota	Bacteroidia	Flavobacteriales	Flavobacteriaceae	Xanthomarina	Xanthomarina gelatinilytica	47	47	3055484	3055484	0	5	164860	5	164860	17	67668	17	67668	901090	901090	19	95.212	0.35374	0.04501	Excellent
GCA_000355805.1	GCA_000355805.1_ASM35580v1_genomic	s__algicola (UID2847)	98.86	0.29	0	97.41	d__Bacteria;p__Bacteroidota;c__Bacteroidia;o__Flavobacteriales;f__Flavobacteriaceae;g__Dokdonia;s__Dokdonia sp000355805	Bacteria	Bacteroidota	Bacteroidia	Flavobacteriales	Flavobacteriaceae	Dokdonia	Dokdonia sp000355805	1	12	3305193	3303993	0.036	1	3305193	4	364989	1	3305193	9	168701	3305193	633619	1	100	0.37396	0	Excellent
GCA_000355905.1	GCA_000355905.1_Pgondw1.0_genomic	s__algicola (UID2847)	99.62	0.19	0	98.67	d__Bacteria;p__Bacteroidota;c__Bacteroidia;o__Flavobacteriales;f__Flavobacteriaceae;g__Psychroflexus;s__Psychroflexus gondwanensis	Bacteria	Bacteroidota	Bacteroidia	Flavobacteriales	Flavobacteriaceae	Psychroflexus	Psychroflexus gondwanensis	62	62	3311768	3311765	0	5	290486	5	290486	19	53915	19	53915	412604	412604	19	91.604	0.3575	0.02826	Excellent
GCA_000367325.1	GCA_000367325.1_ASM36732v1_genomic	k__Bacteria (UID2565)	100	0	0	100	d__Bacteria;p__Bacteroidota;c__Bacteroidia;o__Flavobacteriales;f__Weeksellaceae;g__Elizabethkingia;s__Elizabethkingia meningoseptica	Bacteria	Bacteroidota	Bacteroidia	Flavobacteriales	Weeksellaceae	Elizabethkingia	Elizabethkingia meningoseptica	34	34	3840286	3840286	0	5	248179	5	248179	18	64201	18	64201	557384	557384	19	93.21	0.36435	0.02208	Excellent
GCA_000374405.1	GCA_000374405.1_ASM37440v1_genomic	o__Flavobacteriales (UID2815)	100	0	0	100	d__Bacteria;p__Bacteroidota;c__Bacteroidia;o__Flavobacteriales;f__Weeksellaceae;g__Riemerella;s__Riemerella columbina	Bacteria	Bacteroidota	Bacteroidia	Flavobacteriales	Weeksellaceae	Riemerella	Riemerella columbina	67	69	2436793	2436251	0.022	8	116206	9	99022	31	19945	32	19945	276778	252159	15	70.67	0.35997	0.03212	Excellent
GCA_000378485.1	GCA_000378485.1_ASM37848v1_genomic	f__Flavobacteriaceae (UID2817)	99.46	0	0	99.46	d__Bacteria;p__Bacteroidota;c__Bacteroidia;o__Flavobacteriales;f__Flavobacteriaceae;g__Flavobacterium;s__Flavobacterium rivuli	Bacteria	Bacteroidota	Bacteroidia	Flavobacteriales	Flavobacteriaceae	Flavobacterium	Flavobacterium rivuli	23	26	4489248	4487368	0.042	4	439581	4	439581	12	72705	14	69077	712694	712694	15	95.597	0.39617	0.02687	Excellent
GCA_000378765.1	GCA_000378765.1_ASM37876v1_genomic	s__algicola (UID2847)	99.62	0	0	99.62	d__Bacteria;p__Bacteroidota;c__Bacteroidia;o__Flavobacteriales;f__Flavobacteriaceae;g__Psychroflexus;s__Psychroflexus tropicus	Bacteria	Bacteroidota	Bacteroidia	Flavobacteriales	Flavobacteriaceae	Psychroflexus	Psychroflexus tropicus	17	28	3001811	2995746	0.202	2	990053	3	398616	5	145691	7	134995	1008924	1008924	7	98.342	0.36549	0.05428	Excellent
GCA_000379185.1	GCA_000379185.1_ASM37918v1_genomic	p__Bacteroidetes (UID2605)	100	0	0	100	d__Bacteria;p__Bacteroidota;c__Bacteroidia;o__Flavobacteriales;f__Flavobacteriaceae;g__Capnocytophaga;s__Capnocytophaga cynodegmi	Bacteria	Bacteroidota	Bacteroidia	Flavobacteriales	Flavobacteriaceae	Capnocytophaga	Capnocytophaga cynodegmi	37	40	2657104	2656656	0.017	7	129716	7	129693	21	38004	23	38004	256813	256812	17	83.991	0.34399	0.02737	Excellent
GCA_000382125.1	GCA_000382125.1_ASM38212v1_genomic	s__algicola (UID2846)	99.28	1.11	0	93.73	d__Bacteria;p__Bacteroidota;c__Bacteroidia;o__Flavobacteriales;f__Flavobacteriaceae;g__Eudoraea;s__Eudoraea adriatica	Bacteria	Bacteroidota	Bacteroidia	Flavobacteriales	Flavobacteriaceae	Eudoraea	Eudoraea adriatica	19	22	3906474	3902741	0.096	3	562897	3	562897	8	170675	9	151642	750395	750395	11	98.873	0.38252	0.05083	Excellent
GCA_000382425.1	GCA_000382425.1_ASM38242v1_genomic	k__Bacteria (UID2565)	100	0	0	100	d__Bacteria;p__Bacteroidota;c__Bacteroidia;o__Flavobacteriales;f__Weeksellaceae;g__Empedobacter;s__Empedobacter brevis	Bacteria	Bacteroidota	Bacteroidia	Flavobacteriales	Weeksellaceae	Empedobacter	Empedobacter brevis	28	32	3792478	3790512	0.052	5	290273	5	290273	14	93939	15	89792	614059	614059	18	98.537	0.32744	0.03447	Excellent
GCA_000383355.1	GCA_000383355.1_ASM38335v1_genomic	f__Flavobacteriaceae (UID2845)	89.1	3.73	69.23	70.45	d__Bacteria;p__Bacteroidota;c__Bacteroidia;o__Flavobacteriales;f__Flavobacteriaceae;g__SCGC-AAA160-P02;s__SCGC-AAA160-P02 sp000383355	Bacteria	Bacteroidota	Bacteroidia	Flavobacteriales	Flavobacteriaceae	SCGC-AAA160-P02	SCGC-AAA160-P02 sp000383355	80	84	2544614	2543041	0.062	7	115700	8	102543	27	20207	29	19420	339350	339348	15	74.816	0.31787	0.02819	Medium
GCA_000401415.1	GCA_000401415.1_ASM40141v1_genomic	k__Bacteria (UID2565)	100	0	0	100	d__Bacteria;p__Bacteroidota;c__Bacteroidia;o__Flavobacteriales;f__Weeksellaceae;g__Elizabethkingia;s__Elizabethkingia meningoseptica	Bacteria	Bacteroidota	Bacteroidia	Flavobacteriales	Weeksellaceae	Elizabethkingia	Elizabethkingia meningoseptica	115	115	3796928	3796928	0	17	64581	17	64581	57	20897	57	20897	308233	308233	22	58.114	0.36584	0.02683	Excellent
GCA_000403785.1	GCA_000403785.1_ASM40378v1_genomic	s__algicola (UID2847)	96.58	0.1	0	96.08	d__Bacteria;p__Bacteroidota;c__Bacteroidia;o__Flavobacteriales;f__Flavobacteriaceae;g__Gillisia;s__Gillisia sp000403785	Bacteria	Bacteroidota	Bacteroidia	Flavobacteriales	Flavobacteriaceae	Gillisia	Gillisia sp000403785	54	54	3646721	3646721	0	5	225052	5	225052	17	71516	17	71516	735795	735795	19	93.477	0.33896	0.03561	Excellent
GCA_000411115.1	GCA_000411115.1_Capn_gran_ATCC_51502_V1_genomic	p__Bacteroidetes (UID2605)	100	0.5	0	97.5	d__Bacteria;p__Bacteroidota;c__Bacteroidia;o__Flavobacteriales;f__Flavobacteriaceae;g__Capnocytophaga;s__Capnocytophaga granulosa	Bacteria	Bacteroidota	Bacteroidia	Flavobacteriales	Flavobacteriaceae	Capnocytophaga	Capnocytophaga granulosa	20	28	2746278	2740113	0.224	2	564152	3	302489	7	101328	10	71445	983603	741386	8	94.248	0.41472	0.04313	Excellent
GCA_000411575.1	GCA_000411575.1_Capn_sp_oral_taxon_336_F0502_V1_genomic	p__Bacteroidetes (UID2605)	100	0	0	100	d__Bacteria;p__Bacteroidota;c__Bacteroidia;o__Flavobacteriales;f__Flavobacteriaceae;g__Capnocytophaga;s__Capnocytophaga ochracea	Bacteria	Bacteroidota	Bacteroidia	Flavobacteriales	Flavobacteriaceae	Capnocytophaga	Capnocytophaga ochracea	8	30	2788212	2783006	0.187	3	503756	4	144772	5	207967	16	40033	779965	740774	7	99.201	0.39417	0.02226	Excellent
GCA_000413415.1	GCA_000413415.1_Myro_odor_CCUG_12700_V1_genomic	f__Flavobacteriaceae (UID2817)	99.65	0.18	0	98.75	d__Bacteria;p__Bacteroidota;c__Bacteroidia;o__Flavobacteriales;f__Flavobacteriaceae;g__Myroides;s__Myroides odoratimimus	Bacteria	Bacteroidota	Bacteroidia	Flavobacteriales	Flavobacteriaceae	Myroides	Myroides odoratimimus	7	44	4040949	3985124	1.381	1	2327542	7	209176	3	752284	20	64465	2327542	484441	3	99.653	0.34052	0.01531	Excellent
GCA_000419685.1	GCA_000419685.1_ASM41968v1_genomic	f__Flavobacteriaceae (UID2817)	99.65	0	0	99.65	d__Bacteria;p__Bacteroidota;c__Bacteroidia;o__Flavobacteriales;f__Flavobacteriaceae;g__Flavobacterium;s__Flavobacterium antarcticum	Bacteria	Bacteroidota	Bacteroidia	Flavobacteriales	Flavobacteriaceae	Flavobacterium	Flavobacterium antarcticum	15	15	3079036	3078951	0.003	3	453607	3	453585	7	198768	7	198750	633003	633003	8	96.844	0.34969	0.03356	Excellent
GCA_000422265.1	GCA_000422265.1_ASM42226v1_genomic	o__Flavobacteriales (UID2815)	100	0.49	0	97.55	d__Bacteria;p__Bacteroidota;c__Bacteroidia;o__Flavobacteriales;f__Weeksellaceae;g__Kaistella;s__Kaistella palustre	Bacteria	Bacteroidota	Bacteroidia	Flavobacteriales	Weeksellaceae	Kaistella	Kaistella palustre	18	20	2982326	2981097	0.041	4	374515	4	327052	8	127657	10	111623	545610	469605	11	96.276	0.41492	0.03166	Excellent
GCA_000422365.1	GCA_000422365.1_ASM42236v1_genomic	s__algicola (UID2846)	99.67	0	0	99.67	d__Bacteria;p__Bacteroidota;c__Bacteroidia;o__Flavobacteriales;f__Flavobacteriaceae;g__Mesoflavibacter;s__Mesoflavibacter zeaxanthinifaciens	Bacteria	Bacteroidota	Bacteroidia	Flavobacteriales	Flavobacteriaceae	Mesoflavibacter	Mesoflavibacter zeaxanthinifaciens	21	22	2966206	2965434	0.026	4	338188	4	316549	9	125763	10	119735	603844	603844	11	98.528	0.3141	0.03287	Excellent
GCA_000422685.1	GCA_000422685.1_ASM42268v1_genomic	f__Flavobacteriaceae (UID2817)	99.65	0	0	99.65	d__Bacteria;p__Bacteroidota;c__Bacteroidia;o__Flavobacteriales;f__Flavobacteriaceae;g__Flavobacterium;s__Flavobacterium gelidilacus	Bacteria	Bacteroidota	Bacteroidia	Flavobacteriales	Flavobacteriaceae	Flavobacterium	Flavobacterium gelidilacus	47	51	3441043	3439598	0.042	4	418451	4	408195	11	64425	14	50157	593161	593161	12	91.499	0.30031	0.04557	Excellent
GCA_000422705.1	GCA_000422705.1_ASM42270v1_genomic	f__Flavobacteriaceae (UID2817)	99.65	0.35	0	97.9	d__Bacteria;p__Bacteroidota;c__Bacteroidia;o__Flavobacteriales;f__Flavobacteriaceae;g__Flavobacterium;s__Flavobacterium soli	Bacteria	Bacteroidota	Bacteroidia	Flavobacteriales	Flavobacteriaceae	Flavobacterium	Flavobacterium soli	21	24	4002854	3998751	0.103	4	408619	4	400553	10	152877	11	115336	680451	680451	12	97.807	0.36089	0.04641	Excellent
GCA_000422725.1	GCA_000422725.1_ASM42272v1_genomic	f__Flavobacteriaceae (UID2817)	99.65	0	0	99.65	d__Bacteria;p__Bacteroidota;c__Bacteroidia;o__Flavobacteriales;f__Flavobacteriaceae;g__Flavobacterium;s__Flavobacterium subsaxonicum	Bacteria	Bacteroidota	Bacteroidia	Flavobacteriales	Flavobacteriaceae	Flavobacterium	Flavobacterium subsaxonicum	19	31	4638566	4629947	0.186	3	366192	5	303151	11	117595	17	91473	1376805	833628	16	99.45	0.41615	0.0267	Excellent
GCA_000423005.1	GCA_000423005.1_ASM42300v1_genomic	s__algicola (UID2846)	99.67	0.99	0	94.72	d__Bacteria;p__Bacteroidota;c__Bacteroidia;o__Flavobacteriales;f__Flavobacteriaceae;g__Gelidibacter;s__Gelidibacter mesophilus	Bacteria	Bacteroidota	Bacteroidia	Flavobacteriales	Flavobacteriaceae	Gelidibacter	Gelidibacter mesophilus	55	56	4430943	4430503	0.01	5	378041	5	331742	15	69584	16	69584	788082	788082	16	92.736	0.36852	0.03919	Excellent
GCA_000423045.1	GCA_000423045.1_ASM42304v1_genomic	s__algicola (UID2847)	99.6	0.19	0	98.65	d__Bacteria;p__Bacteroidota;c__Bacteroidia;o__Flavobacteriales;f__Flavobacteriaceae;g__Gramella;s__Gramella portivictoriae	Bacteria	Bacteroidota	Bacteroidia	Flavobacteriales	Flavobacteriaceae	Gramella	Gramella portivictoriae	8	11	3269398	3264369	0.154	2	902525	2	892434	5	273803	5	273803	1070606	1070606	6	99.499	0.39589	0.03899	Excellent
GCA_000423065.1	GCA_000423065.1_ASM42306v1_genomic	s__algicola (UID2847)	99.62	0	0	99.62	d__Bacteria;p__Bacteroidota;c__Bacteroidia;o__Flavobacteriales;f__Flavobacteriaceae;g__Gramella;s__Gramella echinicola	Bacteria	Bacteroidota	Bacteroidia	Flavobacteriales	Flavobacteriaceae	Gramella	Gramella echinicola	18	20	3513826	3512735	0.031	2	927778	2	927778	7	171304	7	171304	971266	971266	9	97.657	0.36911	0.04367	Excellent
GCA_000423405.1	GCA_000423405.1_ASM42340v1_genomic	s__algicola (UID2847)	99.62	0	0	99.62	d__Bacteria;p__Bacteroidota;c__Bacteroidia;o__Flavobacteriales;f__Flavobacteriaceae;g__Mesonia;s__Mesonia mobilis	Bacteria	Bacteroidota	Bacteroidia	Flavobacteriales	Flavobacteriaceae	Mesonia	Mesonia mobilis	59	63	3205558	3200147	0.169	4	338206	5	255939	12	70833	14	53235	562720	562720	13	92.943	0.35162	0.03852	Excellent
GCA_000423585.1	GCA_000423585.1_ASM42358v1_genomic	s__algicola (UID2847)	99.62	0	0	99.62	d__Bacteria;p__Bacteroidota;c__Bacteroidia;o__Flavobacteriales;f__Flavobacteriaceae;g__Salinimicrobium;s__Salinimicrobium xinjiangense	Bacteria	Bacteroidota	Bacteroidia	Flavobacteriales	Flavobacteriaceae	Salinimicrobium	Salinimicrobium xinjiangense	45	54	3764506	3756166	0.222	8	156391	9	119647	22	57655	29	43639	484023	484023	23	92.345	0.41273	0.02804	Excellent
GCA_000424645.1	GCA_000424645.1_ASM42464v1_genomic	s__algicola (UID2847)	99.62	0.19	0	98.67	d__Bacteria;p__Bacteroidota;c__Bacteroidia;o__Flavobacteriales;f__Flavobacteriaceae;g__Gillisia;s__Gillisia sp000424645	Bacteria	Bacteroidota	Bacteroidia	Flavobacteriales	Flavobacteriaceae	Gillisia	Gillisia sp000424645	9	14	4143611	4114490	0.703	1	2402518	3	688663	3	582713	6	289737	2402518	987192	5	98.777	0.34799	0.02458	Excellent
GCA_000424665.1	GCA_000424665.1_ASM42466v1_genomic	s__algicola (UID2847)	99.62	0	0	99.62	d__Bacteria;p__Bacteroidota;c__Bacteroidia;o__Flavobacteriales;f__Flavobacteriaceae;g__Salinimicrobium;s__Salinimicrobium terrae	Bacteria	Bacteroidota	Bacteroidia	Flavobacteriales	Flavobacteriaceae	Salinimicrobium	Salinimicrobium terrae	20	24	3544726	3542840	0.053	4	385774	5	305362	11	105170	14	86683	632056	632056	14	97.783	0.40356	0.03292	Excellent
GCA_000424985.1	GCA_000424985.1_ASM42498v1_genomic	s__algicola (UID2846)	99.67	0.17	0	98.82	d__Bacteria;p__Bacteroidota;c__Bacteroidia;o__Flavobacteriales;f__Flavobacteriaceae;g__Arenibacter;s__Arenibacter latericius	Bacteria	Bacteroidota	Bacteroidia	Flavobacteriales	Flavobacteriaceae	Arenibacter	Arenibacter latericius	104	113	4480165	4477675	0.056	16	93553	17	82488	50	26331	53	23847	219739	219739	32	75.567	0.36807	0.02854	Excellent
GCA_000425305.1	GCA_000425305.1_ASM42530v1_genomic	s__algicola (UID2846)	99.67	1.87	0	90.32	d__Bacteria;p__Bacteroidota;c__Bacteroidia;o__Flavobacteriales;f__Flavobacteriaceae;g__Psychroserpens;s__Psychroserpens burtonensis	Bacteria	Bacteroidota	Bacteroidia	Flavobacteriales	Flavobacteriaceae	Psychroserpens	Psychroserpens burtonensis	68	73	3976448	3971486	0.125	9	164084	10	163996	25	53708	27	49545	349214	349214	25	90.88	0.33411	0.03263	Excellent
GCA_000425425.1	GCA_000425425.1_ASM42542v1_genomic	f__Flavobacteriaceae (UID2817)	99.65	0.31	0	98.1	d__Bacteria;p__Bacteroidota;c__Bacteroidia;o__Flavobacteriales;f__Flavobacteriaceae;g__Flavobacterium;s__Flavobacterium daejeonense	Bacteria	Bacteroidota	Bacteroidia	Flavobacteriales	Flavobacteriaceae	Flavobacterium	Flavobacterium daejeonense	49	52	4244138	4240527	0.085	9	138452	9	138452	26	56036	27	53252	430978	430978	28	93.146	0.34655	0.03237	Excellent
GCA_000425445.1	GCA_000425445.1_ASM42544v1_genomic	f__Flavobacteriaceae (UID2817)	99.65	0.05	0	99.4	d__Bacteria;p__Bacteroidota;c__Bacteroidia;o__Flavobacteriales;f__Flavobacteriaceae;g__Flavobacterium;s__Flavobacterium denitrificans	Bacteria	Bacteroidota	Bacteroidia	Flavobacteriales	Flavobacteriaceae	Flavobacterium	Flavobacterium denitrificans	24	31	4823485	4820298	0.066	3	689398	5	356857	9	124007	13	104224	1091419	781270	12	98.17	0.34039	0.05157	Excellent
GCA_000425465.1	GCA_000425465.1_ASM42546v1_genomic	f__Flavobacteriaceae (UID2817)	99.29	0	0	99.29	d__Bacteria;p__Bacteroidota;c__Bacteroidia;o__Flavobacteriales;f__Flavobacteriaceae;g__Flavobacterium;s__Flavobacterium filum	Bacteria	Bacteroidota	Bacteroidia	Flavobacteriales	Flavobacteriaceae	Flavobacterium	Flavobacterium filum	50	53	3192093	3188694	0.106	7	181267	8	145550	19	32192	21	32192	398793	296509	17	88.036	0.33823	0.03015	Excellent
GCA_000425485.1	GCA_000425485.1_ASM42548v1_genomic	f__Flavobacteriaceae (UID2817)	99.65	0.09	0	99.2	d__Bacteria;p__Bacteroidota;c__Bacteroidia;o__Flavobacteriales;f__Flavobacteriaceae;g__Flavobacterium;s__Flavobacterium tegetincola	Bacteria	Bacteroidota	Bacteroidia	Flavobacteriales	Flavobacteriaceae	Flavobacterium	Flavobacterium tegetincola	41	54	3774544	3766984	0.2	7	206853	8	156379	18	60637	24	47137	401610	332036	18	91.26	0.34977	0.03182	Excellent
GCA_000425505.1	GCA_000425505.1_ASM42550v1_genomic	f__Flavobacteriaceae (UID2817)	99.29	0	0	99.29	d__Bacteria;p__Bacteroidota;c__Bacteroidia;o__Flavobacteriales;f__Flavobacteriaceae;g__Flavobacterium;s__Flavobacterium frigidarium	Bacteria	Bacteroidota	Bacteroidia	Flavobacteriales	Flavobacteriaceae	Flavobacterium	Flavobacterium frigidarium	36	39	3631041	3627910	0.086	6	257809	6	250098	16	68275	18	56326	478989	478989	19	96.113	0.34071	0.03401	Excellent
GCA_000425645.1	GCA_000425645.1_ASM42564v1_genomic	s__algicola (UID2846)	99.5	0	0	99.5	d__Bacteria;p__Bacteroidota;c__Bacteroidia;o__Flavobacteriales;f__Flavobacteriaceae;g__Gaetbulibacter;s__Gaetbulibacter saemankumensis	Bacteria	Bacteroidota	Bacteroidia	Flavobacteriales	Flavobacteriaceae	Gaetbulibacter	Gaetbulibacter saemankumensis	11	12	3089149	3088509	0.021	1	1561765	2	510693	4	282375	5	180997	1561765	1418899	5	98.263	0.34315	0.05302	Excellent
GCA_000426145.1	GCA_000426145.1_ASM42614v1_genomic	f__Flavobacteriaceae (UID2817)	99.65	0.76	33.33	95.85	d__Bacteria;p__Bacteroidota;c__Bacteroidia;o__Flavobacteriales;f__Flavobacteriaceae;g__Flavobacterium;s__Flavobacterium sp000426145	Bacteria	Bacteroidota	Bacteroidia	Flavobacteriales	Flavobacteriaceae	Flavobacterium	Flavobacterium sp000426145	31	38	5264264	5261137	0.059	5	476216	6	337455	11	140464	16	89101	651440	590701	15	97.263	0.33717	0.0366	High
GCA_000426465.1	GCA_000426465.1_ASM42646v1_genomic	o__Flavobacteriales (UID2815)	99.51	0	0	99.51	d__Bacteria;p__Bacteroidota;c__Bacteroidia;o__Flavobacteriales;f__Weeksellaceae;g__Epilithonimonas;s__Epilithonimonas caeni	Bacteria	Bacteroidota	Bacteroidia	Flavobacteriales	Weeksellaceae	Epilithonimonas	Epilithonimonas caeni	17	21	4118409	4115882	0.061	3	540755	4	317605	8	198718	12	141746	929236	929236	11	98.45	0.36605	0.0493	Excellent
GCA_000427335.1	GCA_000427335.1_WiPs1.0_genomic	s__algicola (UID2846)	98.99	1.48	0	91.59	d__Bacteria;p__Bacteroidota;c__Bacteroidia;o__Flavobacteriales;f__Flavobacteriaceae;g__Winogradskyella;s__Winogradskyella psychrotolerans	Bacteria	Bacteroidota	Bacteroidia	Flavobacteriales	Flavobacteriaceae	Winogradskyella	Winogradskyella psychrotolerans	219	219	4337031	4337021	0	12	138300	12	138300	31	30815	31	30815	246492	246492	28	87.822	0.33485	0.05798	Excellent
GCA_000428485.1	GCA_000428485.1_ASM42848v1_genomic	o__Flavobacteriales (UID2815)	100	0	0	100	d__Bacteria;p__Bacteroidota;c__Bacteroidia;o__Flavobacteriales;f__Weeksellaceae;g__Epilithonimonas;s__Epilithonimonas tenax	Bacteria	Bacteroidota	Bacteroidia	Flavobacteriales	Weeksellaceae	Epilithonimonas	Epilithonimonas tenax	105	109	3625890	3624509	0.038	14	83168	14	83168	47	17634	48	17370	204011	204011	24	71.021	0.37559	0.03783	Excellent
GCA_000429125.1	GCA_000429125.1_ASM42912v1_genomic	s__algicola (UID2847)	99.62	0	0	99.62	d__Bacteria;p__Bacteroidota;c__Bacteroidia;o__Flavobacteriales;f__Flavobacteriaceae;g__Aequorivita;s__Aequorivita capsosiphonis	Bacteria	Bacteroidota	Bacteroidia	Flavobacteriales	Flavobacteriaceae	Aequorivita	Aequorivita capsosiphonis	26	32	4042904	4039197	0.092	6	295609	6	263608	13	131918	16	100494	460443	460443	16	98.688	0.36878	0.05048	Excellent
GCA_000429545.1	GCA_000429545.1_ASM42954v1_genomic	s__algicola (UID2846)	99.67	0.5	0	97.17	d__Bacteria;p__Bacteroidota;c__Bacteroidia;o__Flavobacteriales;f__Flavobacteriaceae;g__Arenibacter;s__Arenibacter certesii	Bacteria	Bacteroidota	Bacteroidia	Flavobacteriales	Flavobacteriaceae	Arenibacter	Arenibacter certesii	83	87	4989751	4983006	0.135	13	123453	14	123453	40	32353	42	32353	400031	264384	33	85.04	0.37669	0.02894	Excellent
GCA_000430025.1	GCA_000430025.1_ASM43002v1_genomic	f__Flavobacteriaceae (UID2817)	99.65	0	0	99.65	d__Bacteria;p__Bacteroidota;c__Bacteroidia;o__Flavobacteriales;f__Flavobacteriaceae;g__Flavobacterium;s__Flavobacterium suncheonense	Bacteria	Bacteroidota	Bacteroidia	Flavobacteriales	Flavobacteriaceae	Flavobacterium	Flavobacterium suncheonense	54	58	2880663	2874963	0.198	4	305404	5	233971	11	88454	13	73277	465470	434057	12	93.422	0.40542	0.06465	Excellent
GCA_000430545.1	GCA_000430545.1_ASM43054v1_genomic	f__Flavobacteriaceae (UID2845)	99.33	0	0	99.33	d__Bacteria;p__Bacteroidota;c__Bacteroidia;o__Flavobacteriales;f__Flavobacteriaceae;g__Tenacibaculum;s__Tenacibaculum ovolyticum	Bacteria	Bacteroidota	Bacteroidia	Flavobacteriales	Flavobacteriaceae	Tenacibaculum	Tenacibaculum ovolyticum	34	39	4124462	4122291	0.053	5	242227	6	242227	15	92355	18	79573	1036098	554001	19	96.45	0.29548	0.0486	Excellent
GCA_000430645.1	GCA_000430645.1_ASM43064v1_genomic	s__algicola (UID2847)	99.62	0.19	0	98.67	d__Bacteria;p__Bacteroidota;c__Bacteroidia;o__Flavobacteriales;f__Flavobacteriaceae;g__Aquimarina;s__Aquimarina latercula	Bacteria	Bacteroidota	Bacteroidia	Flavobacteriales	Flavobacteriaceae	Aquimarina	Aquimarina latercula	28	31	6245252	6243493	0.028	4	430189	4	430189	12	148459	15	126697	1535763	1251984	18	98.506	0.32222	0.03124	Excellent
GCA_000430665.1	GCA_000430665.1_ASM43066v1_genomic	s__algicola (UID2847)	99.62	0	0	99.62	d__Bacteria;p__Bacteroidota;c__Bacteroidia;o__Flavobacteriales;f__Flavobacteriaceae;g__Aquimarina;s__Aquimarina muelleri	Bacteria	Bacteroidota	Bacteroidia	Flavobacteriales	Flavobacteriaceae	Aquimarina	Aquimarina muelleri	101	107	4903219	4900421	0.057	14	111999	15	110620	43	34725	47	34725	285581	285581	34	82.735	0.31345	0.02805	Excellent
GCA_000430825.1	GCA_000430825.1_ASM43082v1_genomic	o__Flavobacteriales (UID2815)	100	0	0	100	d__Bacteria;p__Bacteroidota;c__Bacteroidia;o__Flavobacteriales;f__Weeksellaceae;g__Chryseobacterium;s__Chryseobacterium daeguense	Bacteria	Bacteroidota	Bacteroidia	Flavobacteriales	Weeksellaceae	Chryseobacterium	Chryseobacterium daeguense	25	27	4214564	4214400	0.004	5	367059	5	367059	16	88816	17	88816	485013	450817	19	95.999	0.36136	0.02145	Excellent
GCA_000430845.1	GCA_000430845.1_ASM43084v1_genomic	o__Flavobacteriales (UID2815)	100	0	0	100	d__Bacteria;p__Bacteroidota;c__Bacteroidia;o__Flavobacteriales;f__Weeksellaceae;g__Chryseobacterium;s__Chryseobacterium gregarium	Bacteria	Bacteroidota	Bacteroidia	Flavobacteriales	Weeksellaceae	Chryseobacterium	Chryseobacterium gregarium	42	44	4439376	4438326	0.024	6	262164	7	210690	17	103895	18	103895	518117	518117	19	93.248	0.39311	0.03503	Excellent
GCA_000447375.1	GCA_000447375.1_C874_spades_genomic	k__Bacteria (UID2565)	98.92	0	0	98.92	d__Bacteria;p__Bacteroidota;c__Bacteroidia;o__Flavobacteriales;f__Weeksellaceae;g__Elizabethkingia;s__Elizabethkingia anophelis	Bacteria	Bacteroidota	Bacteroidia	Flavobacteriales	Weeksellaceae	Elizabethkingia	Elizabethkingia anophelis	21	21	3960658	3960658	0	3	482386	3	482386	10	144993	10	144993	1107592	1107592	13	99.394	0.3552	0.03635	Excellent
GCA_000455605.1	GCA_000455605.1_GPTSA100-9_genomic	f__Flavobacteriaceae (UID2817)	99.29	0.07	0	98.94	d__Bacteria;p__Bacteroidota;c__Bacteroidia;o__Flavobacteriales;f__Flavobacteriaceae;g__Flavobacterium;s__Flavobacterium indicum	Bacteria	Bacteroidota	Bacteroidia	Flavobacteriales	Flavobacteriaceae	Flavobacterium	Flavobacterium indicum	1	1	2993089	2993089	0	1	2993089	1	2993089	1	2993089	1	2993089	2993089	2993089	1	100	0.31384	0	Excellent
GCA_000466425.1	GCA_000466425.1_ASM46642v1_genomic	p__Bacteroidetes (UID2605)	100	0	0	100	d__Bacteria;p__Bacteroidota;c__Bacteroidia;o__Flavobacteriales;f__Flavobacteriaceae;g__Capnocytophaga;s__Capnocytophaga sp000466425	Bacteria	Bacteroidota	Bacteroidia	Flavobacteriales	Flavobacteriaceae	Capnocytophaga	Capnocytophaga sp000466425	103	191	2724306	2715506	0.323	9	88323	15	60987	35	18239	56	9573	326066	173235	17	71.368	0.41623	0.05609	Excellent
GCA_000468575.1	GCA_000468575.1_Cbal4_1.0_genomic	s__algicola (UID2846)	99.67	1.04	0	94.47	d__Bacteria;p__Bacteroidota;c__Bacteroidia;o__Flavobacteriales;f__Flavobacteriaceae;g__Cellulophaga;s__Cellulophaga baltica	Bacteria	Bacteroidota	Bacteroidia	Flavobacteriales	Flavobacteriaceae	Cellulophaga	Cellulophaga baltica	42	42	4613605	4613605	0	6	283216	6	283216	16	74253	16	74253	624491	624491	19	94.222	0.34636	0.02146	Excellent
GCA_000468595.1	GCA_000468595.1_Cbal13_1.0_genomic	s__algicola (UID2846)	99.67	0.38	0	97.77	d__Bacteria;p__Bacteroidota;c__Bacteroidia;o__Flavobacteriales;f__Flavobacteriaceae;g__Cellulophaga;s__Cellulophaga baltica	Bacteria	Bacteroidota	Bacteroidia	Flavobacteriales	Flavobacteriaceae	Cellulophaga	Cellulophaga baltica	41	41	4486477	4486398	0.002	5	291300	5	291293	16	76477	16	76477	806686	806679	19	94.171	0.34571	0.0291	Excellent
GCA_000468615.2	GCA_000468615.2_ASM46861v2_genomic	s__algicola (UID2846)	99.67	0.71	0	96.12	d__Bacteria;p__Bacteroidota;c__Bacteroidia;o__Flavobacteriales;f__Flavobacteriaceae;g__Cellulophaga;s__Cellulophaga baltica	Bacteria	Bacteroidota	Bacteroidia	Flavobacteriales	Flavobacteriaceae	Cellulophaga	Cellulophaga baltica	1	1	4635105	4635105	0	1	4635105	1	4635105	1	4635105	1	4635105	4635105	4635105	1	100	0.34681	0	Excellent
GCA_000477035.2	GCA_000477035.2_ASM47703v2_genomic	s__algicola (UID2846)	99.67	0.38	0	97.77	d__Bacteria;p__Bacteroidota;c__Bacteroidia;o__Flavobacteriales;f__Flavobacteriaceae;g__Cellulophaga;s__Cellulophaga baltica	Bacteria	Bacteroidota	Bacteroidia	Flavobacteriales	Flavobacteriaceae	Cellulophaga	Cellulophaga baltica	1	1	4560540	4560540	0	1	4560540	1	4560540	1	4560540	1	4560540	4560540	4560540	1	100	0.3467	0	Excellent
GCA_000482305.1	GCA_000482305.1_ASM48230v1_genomic	o__Flavobacteriales (UID2815)	100	0.49	0	97.55	d__Bacteria;p__Bacteroidota;c__Bacteroidia;o__Flavobacteriales;f__Weeksellaceae;g__Chryseobacterium;s__Chryseobacterium indologenes	Bacteria	Bacteroidota	Bacteroidia	Flavobacteriales	Weeksellaceae	Chryseobacterium	Chryseobacterium indologenes	29	35	4986577	4985241	0.027	5	358451	6	257395	12	177302	16	137789	742183	650232	14	97.087	0.3717	0.04284	Excellent
GCA_000495935.2	GCA_000495935.2_ASM49593v2_genomic	k__Bacteria (UID2565)	100	1.08	0	94.6	d__Bacteria;p__Bacteroidota;c__Bacteroidia;o__Flavobacteriales;f__Weeksellaceae;g__Elizabethkingia;s__Elizabethkingia anophelis	Bacteria	Bacteroidota	Bacteroidia	Flavobacteriales	Weeksellaceae	Elizabethkingia	Elizabethkingia anophelis	1	1	4369828	4369828	0	1	4369828	1	4369828	1	4369828	1	4369828	4369828	4369828	1	100	0.35622	0	Excellent
GCA_000495955.1	GCA_000495955.1_NUHP2_genomic	k__Bacteria (UID2565)	100	1.08	0	94.6	d__Bacteria;p__Bacteroidota;c__Bacteroidia;o__Flavobacteriales;f__Weeksellaceae;g__Elizabethkingia;s__Elizabethkingia anophelis	Bacteria	Bacteroidota	Bacteroidia	Flavobacteriales	Weeksellaceae	Elizabethkingia	Elizabethkingia anophelis	59	59	4334646	4334636	0	5	422755	5	422755	12	79902	12	79902	607445	607441	13	92.864	0.35548	0.03872	Excellent
GCA_000495975.1	GCA_000495975.1_NUHP3_genomic	k__Bacteria (UID2565)	100	1.08	0	94.6	d__Bacteria;p__Bacteroidota;c__Bacteroidia;o__Flavobacteriales;f__Weeksellaceae;g__Elizabethkingia;s__Elizabethkingia anophelis	Bacteria	Bacteroidota	Bacteroidia	Flavobacteriales	Weeksellaceae	Elizabethkingia	Elizabethkingia anophelis	71	71	4334105	4334088	0	4	463853	4	463851	13	73821	13	73821	659425	659425	14	92.464	0.35543	0.05196	Excellent
GCA_000495995.1	GCA_000495995.1_NUH1_genomic	k__Bacteria (UID2565)	100	1.08	0	94.6	d__Bacteria;p__Bacteroidota;c__Bacteroidia;o__Flavobacteriales;f__Weeksellaceae;g__Elizabethkingia;s__Elizabethkingia anophelis	Bacteria	Bacteroidota	Bacteroidia	Flavobacteriales	Weeksellaceae	Elizabethkingia	Elizabethkingia anophelis	59	59	4334661	4334657	0	4	463821	4	463819	14	79738	14	79738	655991	655991	15	93.286	0.3555	0.06098	Excellent
GCA_000496015.1	GCA_000496015.1_NUH4_genomic	k__Bacteria (UID2565)	100	1.08	0	94.6	d__Bacteria;p__Bacteroidota;c__Bacteroidia;o__Flavobacteriales;f__Weeksellaceae;g__Elizabethkingia;s__Elizabethkingia anophelis	Bacteria	Bacteroidota	Bacteroidia	Flavobacteriales	Weeksellaceae	Elizabethkingia	Elizabethkingia anophelis	50	50	4239486	4239486	0	4	385850	4	385850	14	86003	14	86003	874111	874111	17	96.871	0.35576	0.05524	Excellent
GCA_000496035.1	GCA_000496035.1_NUH6_genomic	k__Bacteria (UID2565)	100	0	0	100	d__Bacteria;p__Bacteroidota;c__Bacteroidia;o__Flavobacteriales;f__Weeksellaceae;g__Elizabethkingia;s__Elizabethkingia anophelis	Bacteria	Bacteroidota	Bacteroidia	Flavobacteriales	Weeksellaceae	Elizabethkingia	Elizabethkingia anophelis	74	74	4123800	4123788	0	10	132746	10	132744	29	39486	29	39486	325400	325400	27	88.726	0.35615	0.05867	Excellent
GCA_000496055.1	GCA_000496055.1_NUH11_genomic	k__Bacteria (UID2565)	100	0	0	100	d__Bacteria;p__Bacteroidota;c__Bacteroidia;o__Flavobacteriales;f__Weeksellaceae;g__Elizabethkingia;s__Elizabethkingia anophelis	Bacteria	Bacteroidota	Bacteroidia	Flavobacteriales	Weeksellaceae	Elizabethkingia	Elizabethkingia anophelis	59	59	4091484	4091470	0	6	264278	6	264278	20	66507	20	66507	619477	619477	21	92.673	0.35577	0.06993	Excellent
GCA_000498475.1	GCA_000498475.1_Fcau1.0_genomic	f__Flavobacteriaceae (UID2817)	99.65	0	0	99.65	d__Bacteria;p__Bacteroidota;c__Bacteroidia;o__Flavobacteriales;f__Flavobacteriaceae;g__Flavobacterium;s__Flavobacterium cauense	Bacteria	Bacteroidota	Bacteroidia	Flavobacteriales	Flavobacteriaceae	Flavobacterium	Flavobacterium cauense	39	39	3113956	3113956	0	3	484369	3	484369	8	94757	8	94757	711267	711267	10	95.114	0.38173	0.05922	Excellent
GCA_000498495.1	GCA_000498495.1_Fens1.0_genomic	f__Flavobacteriaceae (UID2817)	99.65	0.35	0	97.9	d__Bacteria;p__Bacteroidota;c__Bacteroidia;o__Flavobacteriales;f__Flavobacteriaceae;g__Flavobacterium;s__Flavobacterium enshiense	Bacteria	Bacteroidota	Bacteroidia	Flavobacteriales	Flavobacteriaceae	Flavobacterium	Flavobacterium enshiense	48	48	3387090	3387090	0	4	297958	4	297958	15	60912	15	60912	523253	523253	16	92.902	0.37731	0.04659	Excellent
GCA_000498515.1	GCA_000498515.1_Fsal1.0_genomic	f__Flavobacteriaceae (UID2817)	99.65	0.77	50	95.8	d__Bacteria;p__Bacteroidota;c__Bacteroidia;o__Flavobacteriales;f__Flavobacteriaceae;g__Flavobacterium;s__Flavobacterium saliperosum	Bacteria	Bacteroidota	Bacteroidia	Flavobacteriales	Flavobacteriaceae	Flavobacterium	Flavobacterium saliperosum	76	76	2894932	2894932	0	5	158396	5	158396	17	53086	17	53086	619220	619220	17	91.752	0.3959	0.0562	Medium
GCA_000498535.1	GCA_000498535.1_Flim1.0_genomic	f__Flavobacteriaceae (UID2817)	99.65	0.35	0	97.9	d__Bacteria;p__Bacteroidota;c__Bacteroidia;o__Flavobacteriales;f__Flavobacteriaceae;g__Flavobacterium;s__Flavobacterium limnosediminis	Bacteria	Bacteroidota	Bacteroidia	Flavobacteriales	Flavobacteriaceae	Flavobacterium	Flavobacterium limnosediminis	56	56	3466544	3466544	0	4	311990	4	311990	12	67545	12	67545	617354	617354	12	90.914	0.38528	0.05963	Excellent
GCA_000509405.1	GCA_000509405.1_ASM50940v1_genomic	f__Flavobacteriaceae (UID2845)	99.22	0.5	0	96.72	d__Bacteria;p__Bacteroidota;c__Bacteroidia;o__Flavobacteriales;f__Flavobacteriaceae;g__Tenacibaculum;s__Tenacibaculum maritimum	Bacteria	Bacteroidota	Bacteroidia	Flavobacteriales	Flavobacteriaceae	Tenacibaculum	Tenacibaculum maritimum	159	159	3225035	3225035	0	15	63524	15	63524	52	13677	52	13677	165499	165499	22	62.62	0.31805	0.03172	Excellent
GCA_000511935.2	GCA_000511935.2_CLCbio_CLC_Genomics_Workbench_5.5_genomic	s__algicola (UID2846)	99.34	0.17	0	98.49	d__Bacteria;p__Bacteroidota;c__Bacteroidia;o__Flavobacteriales;f__Flavobacteriaceae;g__Zhouia;s__Zhouia amylolytica	Bacteria	Bacteroidota	Bacteroidia	Flavobacteriales	Flavobacteriaceae	Zhouia	Zhouia amylolytica	31	31	3787699	3787699	0	3	524084	3	524084	9	126340	9	126340	971372	971372	11	95.5	0.36735	0.04363	Excellent
GCA_000518405.1	GCA_000518405.1_ASM51840v1_genomic	f__Flavobacteriaceae (UID2845)	98.71	0.17	0	97.86	d__Bacteria;p__Bacteroidota;c__Bacteroidia;o__Flavobacteriales;f__Flavobacteriaceae;g__Tenacibaculum;s__Tenacibaculum lutimaris	Bacteria	Bacteroidota	Bacteroidia	Flavobacteriales	Flavobacteriaceae	Tenacibaculum	Tenacibaculum lutimaris	11	12	2897856	2897346	0.018	2	718028	2	718028	6	147131	6	147131	732026	732026	7	98.137	0.31819	0.04253	Excellent
GCA_000518485.1	GCA_000518485.1_ASM51848v1_genomic	s__algicola (UID2846)	99.67	0.17	0	98.82	d__Bacteria;p__Bacteroidota;c__Bacteroidia;o__Flavobacteriales;f__Flavobacteriaceae;g__Olleya;s__Olleya marilimosa	Bacteria	Bacteroidota	Bacteroidia	Flavobacteriales	Flavobacteriaceae	Olleya	Olleya marilimosa	27	28	3343709	3343189	0.016	4	310554	4	310554	9	156511	9	156511	834671	834671	10	96.271	0.31802	0.03572	Excellent
GCA_000518505.1	GCA_000518505.1_ASM51850v1_genomic	s__algicola (UID2846)	99.59	0	0	99.59	d__Bacteria;p__Bacteroidota;c__Bacteroidia;o__Flavobacteriales;f__Flavobacteriaceae;g__Olleya;s__Olleya sp000518525	Bacteria	Bacteroidota	Bacteroidia	Flavobacteriales	Flavobacteriaceae	Olleya	Olleya sp000518525	50	55	3467617	3463947	0.106	7	158846	8	135282	20	53392	23	53392	628094	360683	20	91.494	0.31071	0.0244	Excellent
GCA_000518525.1	GCA_000518525.1_ASM51852v1_genomic	s__algicola (UID2846)	99.67	0	0	99.67	d__Bacteria;p__Bacteroidota;c__Bacteroidia;o__Flavobacteriales;f__Flavobacteriaceae;g__Olleya;s__Olleya sp000518525	Bacteria	Bacteroidota	Bacteroidia	Flavobacteriales	Flavobacteriaceae	Olleya	Olleya sp000518525	50	54	3491785	3486439	0.153	8	151576	8	146514	19	83444	21	60164	621544	621544	22	95.555	0.31022	0.02835	Excellent
GCA_000520835.1	GCA_000520835.1_ASM52083v1_genomic	o__Flavobacteriales (UID2815)	100	0.49	0	97.55	d__Bacteria;p__Bacteroidota;c__Bacteroidia;o__Flavobacteriales;f__Weeksellaceae;g__Chryseobacterium;s__Chryseobacterium indologenes	Bacteria	Bacteroidota	Bacteroidia	Flavobacteriales	Weeksellaceae	Chryseobacterium	Chryseobacterium indologenes	33	33	4753942	4753942	0	5	371052	5	371052	14	117741	14	117741	675403	675403	18	98.2	0.37197	0.04334	Excellent
GCA_000520955.1	GCA_000520955.1_of_Aquimarina_pacifica_genomic	s__algicola (UID2847)	99.62	0.76	0	95.82	d__Bacteria;p__Bacteroidota;c__Bacteroidia;o__Flavobacteriales;f__Flavobacteriaceae;g__Aquimarina;s__Aquimarina pacifica	Bacteria	Bacteroidota	Bacteroidia	Flavobacteriales	Flavobacteriaceae	Aquimarina	Aquimarina pacifica	145	145	5262767	5262767	0	14	134809	14	134809	42	35641	42	35641	293709	293709	35	84.221	0.33489	0.04084	Excellent
GCA_000520975.1	GCA_000520975.1_of_Aquimarina_megaterium_genomic	s__algicola (UID2847)	99.62	1.52	0	92.02	d__Bacteria;p__Bacteroidota;c__Bacteroidia;o__Flavobacteriales;f__Flavobacteriaceae;g__Aquimarina;s__Aquimarina megaterium	Bacteria	Bacteroidota	Bacteroidia	Flavobacteriales	Flavobacteriaceae	Aquimarina	Aquimarina megaterium	170	170	6206385	6206385	0	11	171549	11	171549	38	44312	38	44312	549977	549977	36	88.768	0.32933	0.04363	Excellent
GCA_000520995.1	GCA_000520995.1_of_Aquimarina_macrocephali_genomic	s__algicola (UID2847)	99.62	1.65	0	91.37	d__Bacteria;p__Bacteroidota;c__Bacteroidia;o__Flavobacteriales;f__Flavobacteriaceae;g__Aquimarina;s__Aquimarina macrocephali	Bacteria	Bacteroidota	Bacteroidia	Flavobacteriales	Flavobacteriaceae	Aquimarina	Aquimarina macrocephali	169	169	6056208	6056208	0	11	160373	11	160373	34	53907	34	53907	658289	658289	36	91.974	0.32934	0.04432	Excellent
GCA_000568425.1	GCA_000568425.1_KLA_genomic	s__algicola (UID2846)	99.67	0.08	0	99.27	d__Bacteria;p__Bacteroidota;c__Bacteroidia;o__Flavobacteriales;f__Flavobacteriaceae;g__Cellulophaga;s__Cellulophaga lytica	Bacteria	Bacteroidota	Bacteroidia	Flavobacteriales	Flavobacteriaceae	Cellulophaga	Cellulophaga lytica	109	109	3888117	3888117	0	9	140276	9	140276	26	50433	26	50433	506590	506590	26	90.132	0.31941	0.03497	Excellent
GCA_000611675.1	GCA_000611675.1_ASM61167v1_genomic	f__Flavobacteriaceae (UID2817)	99.65	0.53	0	97	d__Bacteria;p__Bacteroidota;c__Bacteroidia;o__Flavobacteriales;f__Flavobacteriaceae;g__Flavobacterium;s__Flavobacterium succinicans	Bacteria	Bacteroidota	Bacteroidia	Flavobacteriales	Flavobacteriaceae	Flavobacterium	Flavobacterium succinicans	48	48	3652806	3652806	0	6	204780	6	204780	18	67445	18	67445	365308	365308	19	93.038	0.35493	0.03571	Excellent
GCA_000612925.1	GCA_000612925.1_G311_genomic	o__Flavobacteriales (UID2815)	100	0.25	0	98.75	d__Bacteria;p__Bacteroidota;c__Bacteroidia;o__Flavobacteriales;f__Weeksellaceae;g__Chryseobacterium;s__Chryseobacterium oranimense	Bacteria	Bacteroidota	Bacteroidia	Flavobacteriales	Weeksellaceae	Chryseobacterium	Chryseobacterium oranimense	15	15	4457049	4457049	0	3	689374	3	689374	8	234272	8	234272	894335	894335	11	99.492	0.37677	0.03593	Excellent
GCA_000621125.1	GCA_000621125.1_ASM62112v1_genomic	s__algicola (UID2846)	99.67	0.11	0	99.12	d__Bacteria;p__Bacteroidota;c__Bacteroidia;o__Flavobacteriales;f__Flavobacteriaceae;g__Maribacter;s__Maribacter antarcticus	Bacteria	Bacteroidota	Bacteroidia	Flavobacteriales	Flavobacteriaceae	Maribacter	Maribacter antarcticus	32	35	4853010	4850061	0.061	4	353268	6	339358	15	101336	17	101336	1099025	767842	18	95.293	0.37426	0.02868	Excellent
GCA_000626715.1	GCA_000626715.1_SOAPdenovo_v1.05_genomic	s__algicola (UID2847)	99.62	1.84	0	90.42	d__Bacteria;p__Bacteroidota;c__Bacteroidia;o__Flavobacteriales;f__Flavobacteriaceae;g__Aquimarina;s__Aquimarina atlantica	Bacteria	Bacteroidota	Bacteroidia	Flavobacteriales	Flavobacteriaceae	Aquimarina	Aquimarina atlantica	39	39	5687995	5687995	0	5	516440	5	516440	12	122199	12	122199	980939	980939	16	96.067	0.32989	0.03477	Excellent
GCA_000633375.1	GCA_000633375.1_ASM63337v1_genomic	f__Flavobacteriaceae (UID2817)	99.65	0.12	0	99.05	d__Bacteria;p__Bacteroidota;c__Bacteroidia;o__Flavobacteriales;f__Flavobacteriaceae;g__Myroides;s__Myroides odoratimimus	Bacteria	Bacteroidota	Bacteroidia	Flavobacteriales	Flavobacteriaceae	Myroides	Myroides odoratimimus	183	183	3876324	3876324	0	22	54645	22	54645	70	14050	70	14050	254039	254039	30	61.9	0.33985	0.02879	Excellent
GCA_000686885.1	GCA_000686885.1_ASM68688v1_genomic	f__Flavobacteriaceae (UID2817)	99.65	0.35	100	97.9	d__Bacteria;p__Bacteroidota;c__Bacteroidia;o__Flavobacteriales;f__Flavobacteriaceae;g__Flavobacterium;s__Flavobacterium sasangense	Bacteria	Bacteroidota	Bacteroidia	Flavobacteriales	Flavobacteriaceae	Flavobacterium	Flavobacterium sasangense	67	73	3158735	3156607	0.067	8	126873	8	126873	27	27005	28	23362	402221	402221	19	81.039	0.32317	0.03249	Medium
GCA_000687915.1	GCA_000687915.1_ASM68791v1_genomic	s__algicola (UID2847)	99.62	0	0	99.62	d__Bacteria;p__Bacteroidota;c__Bacteroidia;o__Flavobacteriales;f__Flavobacteriaceae;g__Leeuwenhoekiella;s__Leeuwenhoekiella sp000687915	Bacteria	Bacteroidota	Bacteroidia	Flavobacteriales	Flavobacteriaceae	Leeuwenhoekiella	Leeuwenhoekiella sp000687915	5	5	4281274	4281274	0	1	2318059	1	2318059	2	1919631	2	1919631	2318059	2318059	2	98.982	0.36516	0.02074	Excellent
GCA_000687935.1	GCA_000687935.1_ASM68793v1_genomic	f__Flavobacteriaceae (UID2845)	99.66	0.11	0	99.11	d__Bacteria;p__Bacteroidota;c__Bacteroidia;o__Flavobacteriales;f__Flavobacteriaceae;g__Polaribacter;s__Polaribacter sp000687935	Bacteria	Bacteroidota	Bacteroidia	Flavobacteriales	Flavobacteriaceae	Polaribacter	Polaribacter sp000687935	1	1	3996527	3996527	0	1	3996527	1	3996527	1	3996527	1	3996527	3996527	3996527	1	100	0.29993	0	Excellent
GCA_000688315.1	GCA_000688315.1_ASM68831v1_genomic	s__algicola (UID2846)	99.67	0.83	33.33	95.52	d__Bacteria;p__Bacteroidota;c__Bacteroidia;o__Flavobacteriales;f__Flavobacteriaceae;g__Maribacter;s__Maribacter stanieri	Bacteria	Bacteroidota	Bacteroidia	Flavobacteriales	Flavobacteriaceae	Maribacter	Maribacter stanieri	3	3	4775040	4775040	0	2	2196190	2	2196190	2	2196190	2	2196190	2306468	2306468	3	100	0.34751	0.00417	High
GCA_000688335.1	GCA_000688335.1_ASM68833v1_genomic	s__algicola (UID2846)	99.67	0	0	99.67	d__Bacteria;p__Bacteroidota;c__Bacteroidia;o__Flavobacteriales;f__Flavobacteriaceae;g__Psychroserpens;s__Psychroserpens sp000688335	Bacteria	Bacteroidota	Bacteroidia	Flavobacteriales	Flavobacteriaceae	Psychroserpens	Psychroserpens sp000688335	1	1	4106053	4106053	0	1	4106053	1	4106053	1	4106053	1	4106053	4106053	4106053	1	100	0.36986	0	Excellent
GCA_000689455.1	GCA_000689455.1_E18064v1_PRJEB5242_genomic	k__Bacteria (UID2565)	100	0	0	100	d__Bacteria;p__Bacteroidota;c__Bacteroidia;o__Flavobacteriales;f__Weeksellaceae;g__Elizabethkingia;s__Elizabethkingia anophelis	Bacteria	Bacteroidota	Bacteroidia	Flavobacteriales	Weeksellaceae	Elizabethkingia	Elizabethkingia anophelis	213	214	4036754	4036695	0.001	6	191175	7	173573	22	48649	23	48649	639538	639491	21	89.965	0.35691	0.1022	Excellent
GCA_000689515.1	GCA_000689515.1_E27107v1_PRJEB5243_genomic	k__Bacteria (UID2565)	100	0	0	100	d__Bacteria;p__Bacteroidota;c__Bacteroidia;o__Flavobacteriales;f__Weeksellaceae;g__Elizabethkingia;s__Elizabethkingia anophelis	Bacteria	Bacteroidota	Bacteroidia	Flavobacteriales	Weeksellaceae	Elizabethkingia	Elizabethkingia anophelis	89	89	4032057	4032057	0	8	161028	8	161028	23	60547	23	60547	485062	485062	23	90.4	0.35547	0.07327	Excellent
GCA_000695795.1	GCA_000695795.1_ASM69579v1_genomic	f__Flavobacteriaceae (UID2817)	99.47	0.08	0	99.07	d__Bacteria;p__Bacteroidota;c__Bacteroidia;o__Flavobacteriales;f__Flavobacteriaceae;g__Flavobacterium;s__Flavobacterium seoulense	Bacteria	Bacteroidota	Bacteroidia	Flavobacteriales	Flavobacteriaceae	Flavobacterium	Flavobacterium seoulense	56	56	3792640	3792640	0	8	145572	8	145572	26	46203	26	46203	480725	480725	25	89.986	0.3325	0.03405	Excellent
GCA_000708595.2	GCA_000708595.2_Next_Generation_Sequence_Analysis_genomic	f__Flavobacteriaceae (UID2817)	99.65	0	0	99.65	d__Bacteria;p__Bacteroidota;c__Bacteroidia;o__Flavobacteriales;f__Flavobacteriaceae;g__Flavobacterium;s__Flavobacterium sp000708595	Bacteria	Bacteroidota	Bacteroidia	Flavobacteriales	Flavobacteriaceae	Flavobacterium	Flavobacterium sp000708595	10	10	4597628	4597628	0	2	945284	2	945284	7	293638	7	293638	1555044	1555044	10	100	0.33257	0.00473	Excellent
GCA_000708615.2	GCA_000708615.2_Chryseo_hispalense_genome_genomic	o__Flavobacteriales (UID2815)	100	0	0	100	d__Bacteria;p__Bacteroidota;c__Bacteroidia;o__Flavobacteriales;f__Weeksellaceae;g__Chryseobacterium;s__Chryseobacterium hispalense	Bacteria	Bacteroidota	Bacteroidia	Flavobacteriales	Weeksellaceae	Chryseobacterium	Chryseobacterium hispalense	27	27	4363762	4363762	0	4	416561	4	416561	9	242431	9	242431	875329	875329	12	98.611	0.36694	0.10872	Excellent
GCA_000723205.1	GCA_000723205.1_FAGA1_genomic	s__algicola (UID2846)	99.01	0.71	0	95.46	d__Bacteria;p__Bacteroidota;c__Bacteroidia;o__Flavobacteriales;f__Flavobacteriaceae;g__Formosa;s__Formosa agariphila	Bacteria	Bacteroidota	Bacteroidia	Flavobacteriales	Flavobacteriaceae	Formosa	Formosa agariphila	1	9	4228350	4204855	0.556	1	4228350	1	2537601	1	4228350	4	391719	4228350	2537601	1	100	0.33463	0	Excellent
GCA_000729985.1	GCA_000729985.1_ASM72998v1_genomic	o__Flavobacteriales (UID2815)	100	1.14	0	94.3	d__Bacteria;p__Bacteroidota;c__Bacteroidia;o__Flavobacteriales;f__Weeksellaceae;g__Kaistella;s__Kaistella antarcticum	Bacteria	Bacteroidota	Bacteroidia	Flavobacteriales	Weeksellaceae	Kaistella	Kaistella antarcticum	4	4	3123663	3123663	0	1	2264138	1	2264138	2	849415	2	849415	2264138	2264138	2	99.676	0.36084	0.03209	Excellent
GCA_000732625.1	GCA_000732625.1_ASM73262v1_genomic	s__algicola (UID2847)	98.54	0	0	98.54	d__Bacteria;p__Bacteroidota;c__Bacteroidia;o__Flavobacteriales;f__Flavobacteriaceae;g__Nonlabens;s__Nonlabens ulvanivorans	Bacteria	Bacteroidota	Bacteroidia	Flavobacteriales	Flavobacteriaceae	Nonlabens	Nonlabens ulvanivorans	45	59	3211390	3211250	0.004	1	1660217	2	525013	5	102728	8	102728	1660217	1102182	7	97.622	0.35012	0.05134	Excellent
GCA_000733475.1	GCA_000733475.1_ASM73347v1_genomic	s__algicola (UID2846)	99.01	0.17	0	98.16	d__Bacteria;p__Bacteroidota;c__Bacteroidia;o__Flavobacteriales;f__Flavobacteriaceae;g__Mangrovimonas;s__Mangrovimonas yunxiaonensis	Bacteria	Bacteroidota	Bacteroidia	Flavobacteriales	Flavobacteriaceae	Mangrovimonas	Mangrovimonas yunxiaonensis	11	11	2670033	2670033	0	2	708129	2	708129	5	230478	5	230478	775861	775861	6	98.82	0.39236	0.04719	Excellent
GCA_000733925.1	GCA_000733925.1_ASM73392v1_genomic	s__algicola (UID2846)	99.67	1.42	12.5	92.57	d__Bacteria;p__Bacteroidota;c__Bacteroidia;o__Flavobacteriales;f__Flavobacteriaceae;g__Arenibacter;s__Arenibacter algicola	Bacteria	Bacteroidota	Bacteroidia	Flavobacteriales	Flavobacteriaceae	Arenibacter	Arenibacter algicola	3	3	5550230	5550230	0	1	3191249	1	3191249	2	2349894	2	2349894	3191249	3191249	2	99.836	0.39739	0.00193	High
GCA_000733945.1	GCA_000733945.1_ASM73394v1_genomic	s__algicola (UID2847)	99.57	0.19	0	98.62	d__Bacteria;p__Bacteroidota;c__Bacteroidia;o__Flavobacteriales;f__Flavobacteriaceae;g__Leeuwenhoekiella;s__Leeuwenhoekiella sp000733945	Bacteria	Bacteroidota	Bacteroidia	Flavobacteriales	Flavobacteriaceae	Leeuwenhoekiella	Leeuwenhoekiella sp000733945	4	4	4140757	4140757	0	1	3672893	1	3672893	2	361944	2	361944	3672893	3672893	3	99.71	0.40153	0.00096	Excellent
GCA_000734055.1	GCA_000734055.1_ASM73405v1_genomic	o__Flavobacteriales (UID2815)	99.93	0.49	0	97.48	d__Bacteria;p__Bacteroidota;c__Bacteroidia;o__Flavobacteriales;f__Weeksellaceae;g__Riemerella;s__Riemerella anatipestifer	Bacteria	Bacteroidota	Bacteroidia	Flavobacteriales	Weeksellaceae	Riemerella	Riemerella anatipestifer	1	1	2234477	2234477	0	1	2234477	1	2234477	1	2234477	1	2234477	2234477	2234477	1	100	0.3517	0	Excellent
GCA_000735105.1	GCA_000735105.1_ASM73510v1_genomic	o__Flavobacteriales (UID2815)	100	4.41	100	77.95	d__Bacteria;p__Bacteroidota;c__Bacteroidia;o__Flavobacteriales;f__Weeksellaceae;g__Epilithonimonas;s__Epilithonimonas halperniae	Bacteria	Bacteroidota	Bacteroidia	Flavobacteriales	Weeksellaceae	Epilithonimonas	Epilithonimonas halperniae	22	22	4236390	4236390	0	3	772999	3	772999	8	147131	8	147131	1078471	1078471	9	96.708	0.37778	0.02612	Medium
GCA_000735135.1	GCA_000735135.1_ASM73513v1_genomic	o__Flavobacteriales (UID2815)	100	0.49	100	97.55	d__Bacteria;p__Bacteroidota;c__Bacteroidia;o__Flavobacteriales;f__Weeksellaceae;g__Epilithonimonas;s__Epilithonimonas sp000735135	Bacteria	Bacteroidota	Bacteroidia	Flavobacteriales	Weeksellaceae	Epilithonimonas	Epilithonimonas sp000735135	12	12	3975884	3975884	0	2	632385	2	632385	6	239777	6	239777	1956427	1956427	9	99.01	0.36887	0.0118	Medium
GCA_000735205.1	GCA_000735205.1_ASM73520v1_genomic	k__Bacteria (UID2565)	100	0	0	100	d__Bacteria;p__Bacteroidota;c__Bacteroidia;o__Flavobacteriales;f__Weeksellaceae;g__Elizabethkingia;s__Elizabethkingia anophelis	Bacteria	Bacteroidota	Bacteroidia	Flavobacteriales	Weeksellaceae	Elizabethkingia	Elizabethkingia anophelis	50	50	3936249	3936249	0	9	128773	9	128773	29	45963	29	45963	493413	493413	26	86.941	0.35541	0.02583	Excellent
GCA_000735535.1	GCA_000735535.1_ASM73553v1_genomic	f__Flavobacteriaceae (UID2817)	98.94	1.74	44.44	90.24	d__Bacteria;p__Bacteroidota;c__Bacteroidia;o__Flavobacteriales;f__Flavobacteriaceae;g__Flavobacterium;s__Flavobacterium gilvum	Bacteria	Bacteroidota	Bacteroidia	Flavobacteriales	Flavobacteriaceae	Flavobacterium	Flavobacterium gilvum	215	215	4321991	4321970	0	32	44754	32	44754	97	13235	97	13235	188555	188555	22	39.189	0.35104	0.03079	High
GCA_000735695.2	GCA_000735695.2_ASM73569v2_genomic	o__Flavobacteriales (UID2815)	100	0.49	0	97.55	d__Bacteria;p__Bacteroidota;c__Bacteroidia;o__Flavobacteriales;f__Weeksellaceae;g__Kaistella;s__Kaistella haifense	Bacteria	Bacteroidota	Bacteroidia	Flavobacteriales	Weeksellaceae	Kaistella	Kaistella haifense	96	96	2845737	2845737	0	11	79920	11	79920	35	23395	35	23395	236214	236214	19	68.67	0.36854	0.03748	Excellent
GCA_000735715.2	GCA_000735715.2_ASM73571v2_genomic	f__Flavobacteriaceae (UID2817)	99.65	1.24	0	93.45	d__Bacteria;p__Bacteroidota;c__Bacteroidia;o__Flavobacteriales;f__Flavobacteriaceae;g__Flavobacterium;s__Flavobacterium chungangense	Bacteria	Bacteroidota	Bacteroidia	Flavobacteriales	Flavobacteriaceae	Flavobacterium	Flavobacterium chungangense	45	45	5591549	5591549	0	5	352538	5	352538	22	57513	22	57513	1006102	1006102	24	92.696	0.33663	0.03936	Excellent
GCA_000737665.1	GCA_000737665.1_ASM73766v1_genomic	o__Flavobacteriales (UID2815)	99.02	0	0	99.02	d__Bacteria;p__Bacteroidota;c__Bacteroidia;o__Flavobacteriales;f__Weeksellaceae;g__Chryseobacterium;s__Chryseobacterium formosense	Bacteria	Bacteroidota	Bacteroidia	Flavobacteriales	Weeksellaceae	Chryseobacterium	Chryseobacterium formosense	10	10	4364663	4364663	0	1	2656927	1	2656927	4	262046	4	262046	2656927	2656927	6	98.335	0.34785	0.00687	Excellent
GCA_000737685.1	GCA_000737685.1_ASM73768v1_genomic	f__Flavobacteriaceae (UID2817)	98.94	0.9	20	94.44	d__Bacteria;p__Bacteroidota;c__Bacteroidia;o__Flavobacteriales;f__Flavobacteriaceae;g__Flavobacterium;s__Flavobacterium reichenbachii	Bacteria	Bacteroidota	Bacteroidia	Flavobacteriales	Flavobacteriaceae	Flavobacterium	Flavobacterium reichenbachii	12	12	5501401	5501401	0	1	4284292	1	4284292	3	268169	3	268169	4284292	4284292	5	99.302	0.33618	0.04026	High
GCA_000737695.1	GCA_000737695.1_ASM73769v1_genomic	f__Flavobacteriaceae (UID2817)	99.65	1.69	0	91.2	d__Bacteria;p__Bacteroidota;c__Bacteroidia;o__Flavobacteriales;f__Flavobacteriaceae;g__Flavobacterium;s__Flavobacterium hydatis	Bacteria	Bacteroidota	Bacteroidia	Flavobacteriales	Flavobacteriaceae	Flavobacterium	Flavobacterium hydatis	99	99	5877671	5877671	0	15	117940	15	117940	49	39528	49	39528	409553	409553	40	83.63	0.32663	0.03816	Excellent
GCA_000737705.1	GCA_000737705.1_ASM73770v1_genomic	o__Flavobacteriales (UID2815)	100	0.25	0	98.75	d__Bacteria;p__Bacteroidota;c__Bacteroidia;o__Flavobacteriales;f__Weeksellaceae;g__Chryseobacterium;s__Chryseobacterium soli	Bacteria	Bacteroidota	Bacteroidia	Flavobacteriales	Weeksellaceae	Chryseobacterium	Chryseobacterium soli	26	26	4754478	4754478	0	3	612937	3	612937	11	151307	11	151307	1151102	1151102	14	96.423	0.36431	0.01808	Excellent
GCA_000737715.1	GCA_000737715.1_ASM73771v1_genomic	o__Flavobacteriales (UID2815)	99.93	0.25	0	98.68	d__Bacteria;p__Bacteroidota;c__Bacteroidia;o__Flavobacteriales;f__Weeksellaceae;g__Chryseobacterium;s__Chryseobacterium sp000737715	Bacteria	Bacteroidota	Bacteroidia	Flavobacteriales	Weeksellaceae	Chryseobacterium	Chryseobacterium sp000737715	31	31	5256156	5256156	0	5	295146	5	295146	18	74081	18	74081	739097	739097	23	96.956	0.38049	0.01055	Excellent
GCA_000737765.1	GCA_000737765.1_ASM73776v1_genomic	o__Flavobacteriales (UID2815)	99.93	0.49	50	97.48	d__Bacteria;p__Bacteroidota;c__Bacteroidia;o__Flavobacteriales;f__Weeksellaceae;g__Chryseobacterium;s__Chryseobacterium vrystaatense	Bacteria	Bacteroidota	Bacteroidia	Flavobacteriales	Weeksellaceae	Chryseobacterium	Chryseobacterium vrystaatense	18	18	5487842	5487842	0	4	593993	4	593993	10	244873	10	244873	1160075	1160075	13	99.406	0.37059	0.02454	Medium
GCA_000737775.1	GCA_000737775.1_ASM73777v1_genomic	o__Flavobacteriales (UID2815)	100	0	0	100	d__Bacteria;p__Bacteroidota;c__Bacteroidia;o__Flavobacteriales;f__Weeksellaceae;g__Chryseobacterium;s__Chryseobacterium piperi	Bacteria	Bacteroidota	Bacteroidia	Flavobacteriales	Weeksellaceae	Chryseobacterium	Chryseobacterium piperi	89	89	4340594	4340594	0	15	81897	15	81897	48	26278	48	26278	454250	454250	28	72.173	0.35229	0.014	Excellent
GCA_000737785.1	GCA_000737785.1_ASM73778v1_genomic	o__Flavobacteriales (UID2815)	99.75	0.74	0	96.05	d__Bacteria;p__Bacteroidota;c__Bacteroidia;o__Flavobacteriales;f__Weeksellaceae;g__Chryseobacterium;s__Chryseobacterium luteum	Bacteria	Bacteroidota	Bacteroidia	Flavobacteriales	Weeksellaceae	Chryseobacterium	Chryseobacterium luteum	49	49	4718546	4718546	0	6	311801	6	311801	25	44296	25	44296	758846	758846	24	89.523	0.37306	0.01509	Excellent
GCA_000738495.1	GCA_000738495.1_Chry1.0_genomic	o__Flavobacteriales (UID2815)	96.57	0.74	0	92.87	d__Bacteria;p__Bacteroidota;c__Bacteroidia;o__Flavobacteriales;f__Weeksellaceae;g__Chryseobacterium;s__Chryseobacterium gallinarum	Bacteria	Bacteroidota	Bacteroidia	Flavobacteriales	Weeksellaceae	Chryseobacterium	Chryseobacterium gallinarum	45	45	4628764	4628764	0	4	342512	4	342512	16	73726	16	73726	963527	963527	19	94.877	0.37021	0.03601	Excellent
GCA_000739395.1	GCA_000739395.1_ASM73939v1_genomic	f__Flavobacteriaceae (UID2817)	99.29	0.44	0	97.09	d__Bacteria;p__Bacteroidota;c__Bacteroidia;o__Flavobacteriales;f__Flavobacteriaceae;g__Flavobacterium;s__Flavobacterium psychrophilum	Bacteria	Bacteroidota	Bacteroidia	Flavobacteriales	Flavobacteriaceae	Flavobacterium	Flavobacterium psychrophilum	1	1	2900735	2900735	0	1	2900735	1	2900735	1	2900735	1	2900735	2900735	2900735	1	100	0.32494	0	Excellent
GCA_000744105.1	GCA_000744105.1_ASM74410v1_genomic	s__algicola (UID2846)	99.67	0.5	0	97.17	d__Bacteria;p__Bacteroidota;c__Bacteroidia;o__Flavobacteriales;f__Flavobacteriaceae;g__Maribacter;s__Maribacter forsetii	Bacteria	Bacteroidota	Bacteroidia	Flavobacteriales	Flavobacteriaceae	Maribacter	Maribacter forsetii	1	1	4514366	4514366	0	1	4514366	1	4514366	1	4514366	1	4514366	4514366	4514366	1	100	0.35181	0	Excellent
GCA_000744275.1	GCA_000744275.1_ASM74427v1_genomic	s__algicola (UID2847)	99.43	0.38	0	97.53	d__Bacteria;p__Bacteroidota;c__Bacteroidia;o__Flavobacteriales;f__Flavobacteriaceae;g__Gillisia;s__Gillisia sp900104765	Bacteria	Bacteroidota	Bacteroidia	Flavobacteriales	Flavobacteriaceae	Gillisia	Gillisia sp900104765	9	9	3959304	3959304	0	1	2585465	1	2585465	3	344698	3	344698	2585465	2585465	4	98.693	0.34296	0.02924	Excellent
GCA_000744495.1	GCA_000744495.1_ASM74449v1_genomic	o__Flavobacteriales (UID2815)	100	0	0	100	d__Bacteria;p__Bacteroidota;c__Bacteroidia;o__Flavobacteriales;f__Weeksellaceae;g__Chryseobacterium;s__Chryseobacterium sp000744495	Bacteria	Bacteroidota	Bacteroidia	Flavobacteriales	Weeksellaceae	Chryseobacterium	Chryseobacterium sp000744495	74	74	4495830	4495830	0	14	101876	14	101876	41	33120	41	33120	354474	354474	31	82.275	0.36611	0.02426	Excellent
GCA_000744555.1	GCA_000744555.1_ASM74455v1_genomic	s__algicola (UID2846)	99.67	0.66	0	96.37	d__Bacteria;p__Bacteroidota;c__Bacteroidia;o__Flavobacteriales;f__Flavobacteriaceae;g__Zobellia;s__Zobellia uliginosa_A	Bacteria	Bacteroidota	Bacteroidia	Flavobacteriales	Flavobacteriaceae	Zobellia	Zobellia uliginosa_A	2	2	5358002	5358002	0	1	5340688	1	5340688	1	5340688	1	5340688	5340688	5340688	1	99.677	0.38051	0.0225	Excellent
GCA_000744835.1	GCA_000744835.1_ASM74483v1_genomic	f__Flavobacteriaceae (UID2817)	99.65	0.71	0	96.1	d__Bacteria;p__Bacteroidota;c__Bacteroidia;o__Flavobacteriales;f__Flavobacteriaceae;g__Flavobacterium;s__Flavobacterium sp000744835	Bacteria	Bacteroidota	Bacteroidia	Flavobacteriales	Flavobacteriaceae	Flavobacterium	Flavobacterium sp000744835	1	1	3790620	3790620	0	1	3790620	1	3790620	1	3790620	1	3790620	3790620	3790620	1	100	0.33303	0	Excellent
GCA_000745185.1	GCA_000745185.1_ASM74518v1_genomic	s__algicola (UID2846)	99.34	1.71	0	90.79	d__Bacteria;p__Bacteroidota;c__Bacteroidia;o__Flavobacteriales;f__Flavobacteriaceae;g__Muricauda;s__Muricauda sp000745185	Bacteria	Bacteroidota	Bacteroidia	Flavobacteriales	Flavobacteriaceae	Muricauda	Muricauda sp000745185	1	1	4424696	4424696	0	1	4424696	1	4424696	1	4424696	1	4424696	4424696	4424696	1	100	0.42032	0	Excellent
GCA_000745315.1	GCA_000745315.1_ASM74531v1_genomic	s__algicola (UID2847)	99.43	0.63	0	96.28	d__Bacteria;p__Bacteroidota;c__Bacteroidia;o__Flavobacteriales;f__Flavobacteriaceae;g__Salegentibacter;s__Salegentibacter sp000745315	Bacteria	Bacteroidota	Bacteroidia	Flavobacteriales	Flavobacteriaceae	Salegentibacter	Salegentibacter sp000745315	1	1	4212161	4212161	0	1	4212161	1	4212161	1	4212161	1	4212161	4212161	4212161	1	100	0.36547	0	Excellent
GCA_000745535.1	GCA_000745535.1_ASM74553v1_genomic	o__Flavobacteriales (UID2815)	100	0.25	0	98.75	d__Bacteria;p__Bacteroidota;c__Bacteroidia;o__Flavobacteriales;f__Weeksellaceae;g__Chryseobacterium;s__Chryseobacterium sp000745535	Bacteria	Bacteroidota	Bacteroidia	Flavobacteriales	Weeksellaceae	Chryseobacterium	Chryseobacterium sp000745535	56	65	5296881	5290566	0.119	10	179751	12	153830	28	72516	33	50454	394642	394642	31	93.579	0.35884	0.03146	Excellent
GCA_000745775.1	GCA_000745775.1_ASM74577v1_genomic	f__Flavobacteriaceae (UID2817)	99.65	0.42	0	97.55	d__Bacteria;p__Bacteroidota;c__Bacteroidia;o__Flavobacteriales;f__Flavobacteriaceae;g__Flavobacterium;s__Flavobacterium sp000745775	Bacteria	Bacteroidota	Bacteroidia	Flavobacteriales	Flavobacteriaceae	Flavobacterium	Flavobacterium sp000745775	21	22	5284058	5282713	0.025	4	704013	4	704013	8	381436	8	322015	885274	885274	10	99.27	0.33429	0.04764	Excellent
GCA_000745795.1	GCA_000745795.1_ASM74579v1_genomic	o__Flavobacteriales (UID2815)	100	0.74	0	96.3	d__Bacteria;p__Bacteroidota;c__Bacteroidia;o__Flavobacteriales;f__Weeksellaceae;g__Chryseobacterium;s__Chryseobacterium sp000745795	Bacteria	Bacteroidota	Bacteroidia	Flavobacteriales	Weeksellaceae	Chryseobacterium	Chryseobacterium sp000745795	14	16	3032664	3031811	0.028	1	1543709	2	572439	7	133402	8	133402	1543709	970642	9	99.257	0.33804	0.05905	Excellent
GCA_000746315.1	GCA_000746315.1_ASM74631v1_genomic	o__Flavobacteriales (UID2815)	100	0	0	100	d__Bacteria;p__Bacteroidota;c__Bacteroidia;o__Flavobacteriales;f__Weeksellaceae;g__Chryseobacterium;s__Chryseobacterium sp000744495	Bacteria	Bacteroidota	Bacteroidia	Flavobacteriales	Weeksellaceae	Chryseobacterium	Chryseobacterium sp000744495	78	81	4487904	4487764	0.003	15	94113	15	93676	43	32393	44	29348	354350	354350	31	80.38	0.36604	0.0253	Excellent
GCA_000746845.1	GCA_000746845.1_ASM74684v1_genomic	s__algicola (UID2847)	98.86	0.19	0	97.91	d__Bacteria;p__Bacteroidota;c__Bacteroidia;o__Flavobacteriales;f__Flavobacteriaceae;g__Altibacter;s__Altibacter lentus	Bacteria	Bacteroidota	Bacteroidia	Flavobacteriales	Flavobacteriaceae	Altibacter	Altibacter lentus	13	17	3160033	3159238	0.025	1	3142700	1	1823738	1	3142700	2	1187559	3142700	1823738	1	99.451	0.42127	0.0715	Excellent
GCA_000747685.1	GCA_000747685.1_ASM74768v1_genomic	s__algicola (UID2847)	94.29	0.08	0	93.89	d__Bacteria;p__Bacteroidota;c__Bacteroidia;o__Flavobacteriales;f__Flavobacteriaceae;g__Nonlabens;s__Nonlabens ulvanivorans	Bacteria	Bacteroidota	Bacteroidia	Flavobacteriales	Flavobacteriaceae	Nonlabens	Nonlabens ulvanivorans	42	42	3252740	3252740	0	3	362590	3	362590	12	86329	12	86329	873523	873523	13	93.312	0.35134	0.03484	Excellent
GCA_000750195.1	GCA_000750195.1_ASM75019v1_genomic	s__algicola (UID2846)	99.67	0.33	100	98.02	d__Bacteria;p__Bacteroidota;c__Bacteroidia;o__Flavobacteriales;f__Flavobacteriaceae;g__Cellulophaga;s__Cellulophaga lytica	Bacteria	Bacteroidota	Bacteroidia	Flavobacteriales	Flavobacteriaceae	Cellulophaga	Cellulophaga lytica	1	1	3824196	3824196	0	1	3824196	1	3824196	1	3824196	1	3824196	3824196	3824196	1	100	0.32114	0	Medium
GCA_000751595.1	GCA_000751595.1_Weeksella_massiliensis_genomic	k__Bacteria (UID2565)	100	0	0	100	d__Bacteria;p__Bacteroidota;c__Bacteroidia;o__Flavobacteriales;f__Weeksellaceae;g__Weeksella;s__Weeksella massiliensis	Bacteria	Bacteroidota	Bacteroidia	Flavobacteriales	Weeksellaceae	Weeksella	Weeksella massiliensis	54	54	2562781	2562781	0	6	173969	6	173969	16	50927	16	50927	335589	335589	16	90.342	0.35891	0.04355	Excellent
GCA_000754365.1	GCA_000754365.1_ASM75436v1_genomic	f__Flavobacteriaceae (UID2817)	99.29	0.44	0	97.09	d__Bacteria;p__Bacteroidota;c__Bacteroidia;o__Flavobacteriales;f__Flavobacteriaceae;g__Flavobacterium;s__Flavobacterium psychrophilum	Bacteria	Bacteroidota	Bacteroidia	Flavobacteriales	Flavobacteriaceae	Flavobacterium	Flavobacterium psychrophilum	1	1	2835130	2835130	0	1	2835130	1	2835130	1	2835130	1	2835130	2835130	2835130	1	100	0.32562	0	Excellent
GCA_000754405.1	GCA_000754405.1_ASM75440v1_genomic	f__Flavobacteriaceae (UID2817)	99.29	0.35	0	97.54	d__Bacteria;p__Bacteroidota;c__Bacteroidia;o__Flavobacteriales;f__Flavobacteriaceae;g__Flavobacterium;s__Flavobacterium psychrophilum	Bacteria	Bacteroidota	Bacteroidia	Flavobacteriales	Flavobacteriaceae	Flavobacterium	Flavobacterium psychrophilum	1	1	2715909	2715909	0	1	2715909	1	2715909	1	2715909	1	2715909	2715909	2715909	1	100	0.32671	0	Excellent
GCA_000755265.1	GCA_000755265.1_ASM75526v1_genomic	s__algicola (UID2847)	93.98	0.86	0	89.68	d__Bacteria;p__Bacteroidota;c__Bacteroidia;o__Flavobacteriales;f__Flavobacteriaceae;g__Nonlabens;s__Nonlabens ulvanivorans_A	Bacteria	Bacteroidota	Bacteroidia	Flavobacteriales	Flavobacteriaceae	Nonlabens	Nonlabens ulvanivorans_A	43	43	3260523	3260523	0	4	322501	4	322501	10	149555	10	149555	637153	637153	12	96.96	0.35136	0.03852	Excellent
GCA_000755285.1	GCA_000755285.1_ASM75528v1_genomic	s__algicola (UID2847)	94.41	0.57	0	91.56	d__Bacteria;p__Bacteroidota;c__Bacteroidia;o__Flavobacteriales;f__Flavobacteriaceae;g__Nonlabens;s__Nonlabens ulvanivorans_A	Bacteria	Bacteroidota	Bacteroidia	Flavobacteriales	Flavobacteriaceae	Nonlabens	Nonlabens ulvanivorans_A	25	25	3091813	3091813	0	2	449344	2	449344	9	96582	9	96582	1097359	1097359	12	97.619	0.35227	0.03579	Excellent
GCA_000755305.1	GCA_000755305.1_ASM75530v1_genomic	f__Flavobacteriaceae (UID2817)	97.47	0	0	97.47	d__Bacteria;p__Bacteroidota;c__Bacteroidia;o__Flavobacteriales;f__Flavobacteriaceae;g__Nonlabens;s__Nonlabens tegetincola	Bacteria	Bacteroidota	Bacteroidia	Flavobacteriales	Flavobacteriaceae	Nonlabens	Nonlabens tegetincola	22	22	2935762	2935762	0	3	294113	3	294113	8	189115	8	189115	806628	806628	10	99.05	0.35335	0.03457	Excellent
GCA_000755325.1	GCA_000755325.1_ASM75532v1_genomic	s__algicola (UID2847)	95.33	0.46	0	93.03	d__Bacteria;p__Bacteroidota;c__Bacteroidia;o__Flavobacteriales;f__Flavobacteriaceae;g__Nonlabens;s__Nonlabens ulvanivorans	Bacteria	Bacteroidota	Bacteroidia	Flavobacteriales	Flavobacteriaceae	Nonlabens	Nonlabens ulvanivorans	34	34	3216957	3216957	0	4	233893	4	233893	13	63141	13	63141	828461	828461	14	92.424	0.35144	0.02885	Excellent
GCA_000756505.1	GCA_000756505.1_ASM75650v1_genomic	k__Bacteria (UID2565)	100	0	0	100	d__Bacteria;p__Bacteroidota;c__Bacteroidia;o__Flavobacteriales;f__Weeksellaceae;g__Ornithobacterium;s__Ornithobacterium rhinotracheale	Bacteria	Bacteroidota	Bacteroidia	Flavobacteriales	Weeksellaceae	Ornithobacterium	Ornithobacterium rhinotracheale	1	1	2397867	2397866	0	1	2397867	1	2397866	1	2397867	1	2397866	2397867	2397866	1	100	0.37455	0	Excellent
GCA_000757385.1	GCA_000757385.1_ASM75738v1_genomic	f__Flavobacteriaceae (UID2817)	99.65	0	0	99.65	d__Bacteria;p__Bacteroidota;c__Bacteroidia;o__Flavobacteriales;f__Flavobacteriaceae;g__Flavobacterium;s__Flavobacterium aquatile	Bacteria	Bacteroidota	Bacteroidia	Flavobacteriales	Flavobacteriaceae	Flavobacterium	Flavobacterium aquatile	7	7	3490856	3490856	0	3	642039	3	642039	5	453526	5	453526	856388	856388	6	99.973	0.32228	0.03784	Excellent
GCA_000764435.1	GCA_000764435.1_ASM76443v1_genomic	s__algicola (UID2846)	99.67	0.54	0	96.97	d__Bacteria;p__Bacteroidota;c__Bacteroidia;o__Flavobacteriales;f__Flavobacteriaceae;g__Cellulophaga;s__Cellulophaga baltica	Bacteria	Bacteroidota	Bacteroidia	Flavobacteriales	Flavobacteriaceae	Cellulophaga	Cellulophaga baltica	72	72	4420065	4420065	0	7	203379	7	203379	22	50264	22	50264	692305	692305	22	90.686	0.34632	0.02874	Excellent
GCA_000764515.1	GCA_000764515.1_ASM76451v1_genomic	k__Bacteria (UID2565)	100	0	0	100	d__Bacteria;p__Bacteroidota;c__Bacteroidia;o__Flavobacteriales;f__Weeksellaceae;g__Ornithobacterium;s__Ornithobacterium rhinotracheale	Bacteria	Bacteroidota	Bacteroidia	Flavobacteriales	Weeksellaceae	Ornithobacterium	Ornithobacterium rhinotracheale	8	8	2319034	2319034	0	2	563729	2	563729	5	158886	5	158886	776738	776738	6	98.243	0.37225	0.00945	Excellent
GCA_000764755.1	GCA_000764755.1_ASM76475v1_genomic	s__algicola (UID2846)	95.97	0.38	0	94.07	d__Bacteria;p__Bacteroidota;c__Bacteroidia;o__Flavobacteriales;f__Flavobacteriaceae;g__Algibacter;s__Algibacter lectus	Bacteria	Bacteroidota	Bacteroidia	Flavobacteriales	Flavobacteriaceae	Algibacter	Algibacter lectus	56	56	4692319	4692319	0	8	194285	8	194285	21	74286	21	74286	521704	521704	24	94.157	0.33263	0.03088	Excellent
GCA_000764775.1	GCA_000764775.1_ASM76477v1_genomic	s__algicola (UID2846)	96.04	0.72	0	92.44	d__Bacteria;p__Bacteroidota;c__Bacteroidia;o__Flavobacteriales;f__Flavobacteriaceae;g__Jejuia;s__Jejuia pallidilutea	Bacteria	Bacteroidota	Bacteroidia	Flavobacteriales	Flavobacteriaceae	Jejuia	Jejuia pallidilutea	75	75	3773436	3773436	0	8	135822	8	135822	26	40662	26	40662	401141	401141	25	89.88	0.33852	0.04281	Excellent
GCA_000764795.1	GCA_000764795.1_ASM76479v1_genomic	s__algicola (UID2846)	95.14	1.04	0	89.94	d__Bacteria;p__Bacteroidota;c__Bacteroidia;o__Flavobacteriales;f__Flavobacteriaceae;g__Jejuia;s__Jejuia pallidilutea	Bacteria	Bacteroidota	Bacteroidia	Flavobacteriales	Flavobacteriaceae	Jejuia	Jejuia pallidilutea	87	87	3770805	3770805	0	11	112803	11	112803	37	30770	37	30770	241873	241873	25	77.912	0.33847	0.0397	Excellent
GCA_000764815.1	GCA_000764815.1_ASM76481v1_genomic	s__algicola (UID2847)	94.59	0.38	0	92.69	d__Bacteria;p__Bacteroidota;c__Bacteroidia;o__Flavobacteriales;f__Flavobacteriaceae;g__Nonlabens;s__Nonlabens ulvanivorans	Bacteria	Bacteroidota	Bacteroidia	Flavobacteriales	Flavobacteriaceae	Nonlabens	Nonlabens ulvanivorans	50	50	3258856	3258856	0	4	235448	4	235448	15	58464	15	58464	774464	774464	16	91.807	0.35054	0.03188	Excellent
GCA_000764835.1	GCA_000764835.1_ASM76483v1_genomic	s__algicola (UID2846)	94.71	1.45	0	87.46	d__Bacteria;p__Bacteroidota;c__Bacteroidia;o__Flavobacteriales;f__Flavobacteriaceae;g__Algibacter;s__Algibacter lectus	Bacteria	Bacteroidota	Bacteroidia	Flavobacteriales	Flavobacteriaceae	Algibacter	Algibacter lectus	72	72	4815979	4815979	0	8	205911	8	205911	23	50925	23	50925	691777	691777	23	90.476	0.33303	0.03012	Excellent
GCA_000766795.1	GCA_000766795.1_ASM76679v1_genomic	f__Flavobacteriaceae (UID2845)	99.16	0.83	0	95.01	d__Bacteria;p__Bacteroidota;c__Bacteroidia;o__Flavobacteriales;f__Flavobacteriaceae;g__Polaribacter;s__Polaribacter sp000766795	Bacteria	Bacteroidota	Bacteroidia	Flavobacteriales	Flavobacteriaceae	Polaribacter	Polaribacter sp000766795	4	4	3914068	3914068	0	2	1466007	2	1466007	3	752210	3	752210	1642720	1642720	4	100	0.29242	0.00413	Excellent
GCA_000766805.1	GCA_000766805.1_ASM76680v1_genomic	f__Flavobacteriaceae (UID2845)	98.88	0.56	0	96.08	d__Bacteria;p__Bacteroidota;c__Bacteroidia;o__Flavobacteriales;f__Flavobacteriaceae;g__Polaribacter;s__Polaribacter sp900106075	Bacteria	Bacteroidota	Bacteroidia	Flavobacteriales	Flavobacteriaceae	Polaribacter	Polaribacter sp900106075	2	2	3012752	3012746	0	1	2894172	1	2894166	1	2894172	1	2894166	2894172	2894166	2	100	0.30981	0.00225	Excellent
GCA_000767095.1	GCA_000767095.1_ASM76709v1_genomic	f__Flavobacteriaceae (UID2817)	99.12	0.44	0	96.92	d__Bacteria;p__Bacteroidota;c__Bacteroidia;o__Flavobacteriales;f__Flavobacteriaceae;g__Flavobacterium;s__Flavobacterium psychrophilum	Bacteria	Bacteroidota	Bacteroidia	Flavobacteriales	Flavobacteriaceae	Flavobacterium	Flavobacterium psychrophilum	1	1	2736292	2736292	0	1	2736292	1	2736292	1	2736292	1	2736292	2736292	2736292	1	100	0.32352	0	Excellent
GCA_000769435.1	GCA_000769435.1_ASM76943v1_genomic	s__algicola (UID2847)	99.62	0.19	0	98.67	d__Bacteria;p__Bacteroidota;c__Bacteroidia;o__Flavobacteriales;f__Flavobacteriaceae;g__Dokdonia;s__Dokdonia donghaensis	Bacteria	Bacteroidota	Bacteroidia	Flavobacteriales	Flavobacteriaceae	Dokdonia	Dokdonia donghaensis	9	19	3219590	3218590	0.031	1	3196506	3	416949	1	3196506	8	165740	3196506	662038	1	99.283	0.38085	0.03713	Excellent
GCA_000769445.1	GCA_000769445.1_ASM76944v1_genomic	k__Bacteria (UID2565)	100	0	0	100	d__Bacteria;p__Bacteroidota;c__Bacteroidia;o__Flavobacteriales;f__Weeksellaceae;g__Elizabethkingia;s__Elizabethkingia bruuniana	Bacteria	Bacteroidota	Bacteroidia	Flavobacteriales	Weeksellaceae	Elizabethkingia	Elizabethkingia bruuniana	75	75	4578109	4578109	0	10	158315	10	158315	28	41231	28	41231	477433	477433	25	87.972	0.35892	0.05123	Excellent
GCA_000769815.1	GCA_000769815.1_ASM76981v1_genomic	f__Flavobacteriaceae (UID2817)	99.65	0	0	99.65	d__Bacteria;p__Bacteroidota;c__Bacteroidia;o__Flavobacteriales;f__Flavobacteriaceae;g__Flavobacterium;s__Flavobacterium cauense	Bacteria	Bacteroidota	Bacteroidia	Flavobacteriales	Flavobacteriaceae	Flavobacterium	Flavobacterium cauense	61	61	3110902	3110902	0	4	254066	4	254066	11	93937	11	93937	597455	597455	12	94.5	0.38179	0.06265	Excellent
GCA_000769825.1	GCA_000769825.1_ASM76982v1_genomic	f__Flavobacteriaceae (UID2817)	99.46	0	0	99.46	d__Bacteria;p__Bacteroidota;c__Bacteroidia;o__Flavobacteriales;f__Flavobacteriaceae;g__Flavobacterium;s__Flavobacterium rivuli	Bacteria	Bacteroidota	Bacteroidia	Flavobacteriales	Flavobacteriaceae	Flavobacterium	Flavobacterium rivuli	63	63	4479972	4479972	0	9	158280	9	158280	29	40327	29	40327	473964	473964	26	87.91	0.39616	0.03138	Excellent
GCA_000769835.1	GCA_000769835.1_ASM76983v1_genomic	f__Flavobacteriaceae (UID2817)	99.65	0	0	99.65	d__Bacteria;p__Bacteroidota;c__Bacteroidia;o__Flavobacteriales;f__Flavobacteriaceae;g__Flavobacterium;s__Flavobacterium suncheonense	Bacteria	Bacteroidota	Bacteroidia	Flavobacteriales	Flavobacteriaceae	Flavobacterium	Flavobacterium suncheonense	105	105	2883777	2883777	0	6	200682	6	200682	17	43084	17	43084	333171	333171	15	87.966	0.40532	0.06628	Excellent
GCA_000769895.1	GCA_000769895.1_ASM76989v1_genomic	f__Flavobacteriaceae (UID2817)	99.65	0.35	0	97.9	d__Bacteria;p__Bacteroidota;c__Bacteroidia;o__Flavobacteriales;f__Flavobacteriaceae;g__Flavobacterium;s__Flavobacterium enshiense	Bacteria	Bacteroidota	Bacteroidia	Flavobacteriales	Flavobacteriaceae	Flavobacterium	Flavobacterium enshiense	74	74	3375260	3375260	0	4	327476	4	327476	11	121308	11	121308	520534	520534	12	92.88	0.37727	0.0664	Excellent
GCA_000769915.1	GCA_000769915.1_ASM76991v1_genomic	f__Flavobacteriaceae (UID2817)	99.65	0.12	0	99.05	d__Bacteria;p__Bacteroidota;c__Bacteroidia;o__Flavobacteriales;f__Flavobacteriaceae;g__Flavobacterium;s__Flavobacterium beibuense	Bacteria	Bacteroidota	Bacteroidia	Flavobacteriales	Flavobacteriaceae	Flavobacterium	Flavobacterium beibuense	61	61	3800758	3800758	0	7	209944	7	209944	20	57583	20	57583	419796	419796	21	91.772	0.3771	0.04868	Excellent
GCA_000769935.1	GCA_000769935.1_ASM76993v1_genomic	f__Flavobacteriaceae (UID2817)	99.65	0	0	99.65	d__Bacteria;p__Bacteroidota;c__Bacteroidia;o__Flavobacteriales;f__Flavobacteriaceae;g__Flavobacterium;s__Flavobacterium subsaxonicum	Bacteria	Bacteroidota	Bacteroidia	Flavobacteriales	Flavobacteriaceae	Flavobacterium	Flavobacterium subsaxonicum	80	80	4637174	4637174	0	6	206793	6	206793	22	62311	22	62311	792954	792954	22	90.889	0.41631	0.05525	Excellent
GCA_000773465.1	GCA_000773465.1_ASM77346v1_genomic	k__Bacteria (UID2565)	94.23	1.61	0	86.18	d__Bacteria;p__Bacteroidota;c__Bacteroidia;o__Flavobacteriales;f__Weeksellaceae;g__Elizabethkingia;s__Elizabethkingia anophelis	Bacteria	Bacteroidota	Bacteroidia	Flavobacteriales	Weeksellaceae	Elizabethkingia	Elizabethkingia anophelis	167	167	4019824	4019824	0	26	52390	26	52390	77	18134	77	18134	134597	134597	26	50.79	0.35486	0.06305	Excellent
GCA_000775755.1	GCA_000775755.1_ASM77575v1_genomic	s__algicola (UID2846)	99.34	0.87	12.5	94.99	d__Bacteria;p__Bacteroidota;c__Bacteroidia;o__Flavobacteriales;f__Flavobacteriaceae;g__Jejuia;s__Jejuia pallidilutea	Bacteria	Bacteroidota	Bacteroidia	Flavobacteriales	Flavobacteriaceae	Jejuia	Jejuia pallidilutea	98	98	3805351	3805351	0	6	244792	6	244792	18	70668	18	70668	538023	538023	20	93.315	0.33922	0.09586	High
GCA_000789235.1	GCA_000789235.1_ASM78923v1_genomic	s__algicola (UID2846)	99.67	1.65	0	91.42	d__Bacteria;p__Bacteroidota;c__Bacteroidia;o__Flavobacteriales;f__Flavobacteriaceae;g__Flaviramulus_A;s__Flaviramulus_A ichthyoenteri	Bacteria	Bacteroidota	Bacteroidia	Flavobacteriales	Flavobacteriaceae	Flaviramulus_A	Flaviramulus_A ichthyoenteri	5	17	3953230	3949798	0.087	1	3944211	2	878943	1	3944211	5	267282	3944211	1394011	1	99.772	0.32062	0.01759	Excellent
GCA_000797445.1	GCA_000797445.1_ASM79744v1_genomic	s__algicola (UID2846)	99.59	2.72	92.86	85.99	d__Bacteria;p__Bacteroidota;c__Bacteroidia;o__Flavobacteriales;f__Flavobacteriaceae;g__Lacinutrix;s__Lacinutrix jangbogonensis	Bacteria	Bacteroidota	Bacteroidia	Flavobacteriales	Flavobacteriaceae	Lacinutrix	Lacinutrix jangbogonensis	46	46	4017534	4017534	0	8	181212	8	181212	20	60575	20	60575	370178	370178	21	92.315	0.32179	0.03846	Medium
GCA_000797465.1	GCA_000797465.1_ASM79746v1_genomic	s__algicola (UID2846)	99.06	0.99	0	94.11	d__Bacteria;p__Bacteroidota;c__Bacteroidia;o__Flavobacteriales;f__Flavobacteriaceae;g__Psychroserpens;s__Psychroserpens jangbogonensis	Bacteria	Bacteroidota	Bacteroidia	Flavobacteriales	Flavobacteriaceae	Psychroserpens	Psychroserpens jangbogonensis	62	62	3633537	3633537	0	4	403538	4	403538	9	105699	9	105699	848585	848585	11	96.563	0.3271	0.13446	Excellent
GCA_000799195.1	GCA_000799195.1_ASM79919v1_genomic	o__Flavobacteriales (UID2815)	100	0	0	100	d__Bacteria;p__Bacteroidota;c__Bacteroidia;o__Flavobacteriales;f__Weeksellaceae;g__Chryseobacterium;s__Chryseobacterium sp000799195	Bacteria	Bacteroidota	Bacteroidia	Flavobacteriales	Weeksellaceae	Chryseobacterium	Chryseobacterium sp000799195	16	20	4629388	4628418	0.021	4	606656	4	475420	8	184499	9	152127	1024142	1024142	10	98.117	0.34223	0.03286	Excellent
GCA_000799235.1	GCA_000799235.1_ASM79923v1_genomic	o__Flavobacteriales (UID2815)	100	0.25	0	98.75	d__Bacteria;p__Bacteroidota;c__Bacteroidia;o__Flavobacteriales;f__Weeksellaceae;g__Chryseobacterium;s__Chryseobacterium sp000799235	Bacteria	Bacteroidota	Bacteroidia	Flavobacteriales	Weeksellaceae	Chryseobacterium	Chryseobacterium sp000799235	20	21	4969476	4968916	0.011	3	582708	3	582708	10	165967	10	165967	1372969	1355317	13	99.635	0.36181	0.04052	Excellent
GCA_000799255.1	GCA_000799255.1_ASM79925v1_genomic	o__Flavobacteriales (UID2815)	100	0	0	100	d__Bacteria;p__Bacteroidota;c__Bacteroidia;o__Flavobacteriales;f__Weeksellaceae;g__Chryseobacterium;s__Chryseobacterium sp000799255	Bacteria	Bacteroidota	Bacteroidia	Flavobacteriales	Weeksellaceae	Chryseobacterium	Chryseobacterium sp000799255	19	19	3789702	3789702	0	3	576660	3	576660	8	156295	8	156295	749490	749490	12	99.588	0.35167	0.04872	Excellent
GCA_000799325.1	GCA_000799325.1_ASM79932v1_genomic	o__Flavobacteriales (UID2815)	100	0.37	0	98.15	d__Bacteria;p__Bacteroidota;c__Bacteroidia;o__Flavobacteriales;f__Weeksellaceae;g__Chryseobacterium;s__Chryseobacterium rhizoplanae	Bacteria	Bacteroidota	Bacteroidia	Flavobacteriales	Weeksellaceae	Chryseobacterium	Chryseobacterium rhizoplanae	18	19	4978681	4976121	0.051	3	731292	3	731292	11	125450	11	125450	1094363	1094363	15	99.19	0.36331	0.02785	Excellent
GCA_000799335.1	GCA_000799335.1_ASM79933v1_genomic	o__Flavobacteriales (UID2815)	100	0.25	0	98.75	d__Bacteria;p__Bacteroidota;c__Bacteroidia;o__Flavobacteriales;f__Weeksellaceae;g__Chryseobacterium;s__Chryseobacterium sp000799335	Bacteria	Bacteroidota	Bacteroidia	Flavobacteriales	Weeksellaceae	Chryseobacterium	Chryseobacterium sp000799335	12	16	5166119	5160254	0.114	2	1486062	3	763978	6	233873	10	176622	1727850	1022766	8	99.046	0.35991	0.04571	Excellent
GCA_000799375.1	GCA_000799375.1_ASM79937v1_genomic	o__Flavobacteriales (UID2815)	100	0.25	0	98.75	d__Bacteria;p__Bacteroidota;c__Bacteroidia;o__Flavobacteriales;f__Weeksellaceae;g__Chryseobacterium;s__Chryseobacterium aquifrigidense	Bacteria	Bacteroidota	Bacteroidia	Flavobacteriales	Weeksellaceae	Chryseobacterium	Chryseobacterium aquifrigidense	8	13	5007281	5003845	0.069	2	1592492	3	809356	5	265605	8	265605	1802745	1207086	7	99.935	0.36555	0.03739	Excellent
GCA_000799455.1	GCA_000799455.1_ASM79945v1_genomic	o__Flavobacteriales (UID2815)	100	0	0	100	d__Bacteria;p__Bacteroidota;c__Bacteroidia;o__Flavobacteriales;f__Weeksellaceae;g__Chryseobacterium;s__Chryseobacterium sp000799455	Bacteria	Bacteroidota	Bacteroidia	Flavobacteriales	Weeksellaceae	Chryseobacterium	Chryseobacterium sp000799455	20	20	4420269	4420269	0	4	405177	4	405177	10	172099	10	172099	715949	715949	13	99.753	0.34495	0.07319	Excellent
GCA_000799465.1	GCA_000799465.1_ASM79946v1_genomic	s__algicola (UID2846)	99.67	0.17	0	98.82	d__Bacteria;p__Bacteroidota;c__Bacteroidia;o__Flavobacteriales;f__Flavobacteriaceae;g__Psychroserpens;s__Psychroserpens sp000799465	Bacteria	Bacteroidota	Bacteroidia	Flavobacteriales	Flavobacteriaceae	Psychroserpens	Psychroserpens sp000799465	1	1	3842990	3842990	0	1	3842990	1	3842990	1	3842990	1	3842990	3842990	3842990	1	100	0.34057	0	Excellent
GCA_000799515.1	GCA_000799515.1_ASM79951v1_genomic	o__Flavobacteriales (UID2815)	100	0	0	100	d__Bacteria;p__Bacteroidota;c__Bacteroidia;o__Flavobacteriales;f__Weeksellaceae;g__Chryseobacterium;s__Chryseobacterium sp000799515	Bacteria	Bacteroidota	Bacteroidia	Flavobacteriales	Weeksellaceae	Chryseobacterium	Chryseobacterium sp000799515	65	67	3939663	3938998	0.017	8	139345	9	136463	27	43905	28	43905	548409	411850	24	87.61	0.34833	0.03099	Excellent
GCA_000799565.1	GCA_000799565.1_ASM79956v1_genomic	s__algicola (UID2846)	99.67	0.76	0	95.87	d__Bacteria;p__Bacteroidota;c__Bacteroidia;o__Flavobacteriales;f__Flavobacteriaceae;g__Cellulophaga;s__Cellulophaga sp000799565	Bacteria	Bacteroidota	Bacteroidia	Flavobacteriales	Flavobacteriaceae	Cellulophaga	Cellulophaga sp000799565	1	1	4031126	4031126	0	1	4031126	1	4031126	1	4031126	1	4031126	4031126	4031126	1	100	0.35302	0	Excellent
GCA_000799645.1	GCA_000799645.1_ASM79964v1_genomic	o__Flavobacteriales (UID2815)	100	0.49	0	97.55	d__Bacteria;p__Bacteroidota;c__Bacteroidia;o__Flavobacteriales;f__Weeksellaceae;g__Chryseobacterium;s__Chryseobacterium rhizosphaerae	Bacteria	Bacteroidota	Bacteroidia	Flavobacteriales	Weeksellaceae	Chryseobacterium	Chryseobacterium rhizosphaerae	65	72	5203023	5199843	0.061	10	187620	10	167779	29	56379	33	48587	418682	418682	30	91.609	0.36191	0.03924	Excellent
GCA_000800075.1	GCA_000800075.1_ASM80007v1_genomic	o__Flavobacteriales (UID2815)	100	0.25	0	98.75	d__Bacteria;p__Bacteroidota;c__Bacteroidia;o__Flavobacteriales;f__Weeksellaceae;g__Chryseobacterium;s__Chryseobacterium sp900128945	Bacteria	Bacteroidota	Bacteroidia	Flavobacteriales	Weeksellaceae	Chryseobacterium	Chryseobacterium sp900128945	26	28	5304711	5304691	0	7	280377	7	280377	17	136975	18	130559	521725	521725	21	99.054	0.38057	0.02006	Excellent
GCA_000801615.1	GCA_000801615.1_ASM80161v1_genomic	f__Flavobacteriaceae (UID2817)	98.59	0.35	0	96.84	d__Bacteria;p__Bacteroidota;c__Bacteroidia;o__Flavobacteriales;f__Flavobacteriaceae;g__Flavobacterium;s__Flavobacterium psychrophilum	Bacteria	Bacteroidota	Bacteroidia	Flavobacteriales	Flavobacteriaceae	Flavobacterium	Flavobacterium psychrophilum	128	128	2518967	2518967	0	14	57763	14	57763	46	15410	46	15410	201706	201706	17	56.508	0.32898	0.02477	Excellent
GCA_000801625.1	GCA_000801625.1_ASM80162v1_genomic	f__Flavobacteriaceae (UID2817)	94.64	0.62	0	91.54	d__Bacteria;p__Bacteroidota;c__Bacteroidia;o__Flavobacteriales;f__Flavobacteriaceae;g__Flavobacterium;s__Flavobacterium psychrophilum	Bacteria	Bacteroidota	Bacteroidia	Flavobacteriales	Flavobacteriaceae	Flavobacterium	Flavobacterium psychrophilum	7	7	2899146	2899146	0	2	800436	2	800436	4	294248	4	294248	1001774	1001774	5	98.84	0.32489	0.00644	Excellent
GCA_000801635.1	GCA_000801635.1_ASM80163v1_genomic	f__Flavobacteriaceae (UID2817)	97.41	0.44	0	95.21	d__Bacteria;p__Bacteroidota;c__Bacteroidia;o__Flavobacteriales;f__Flavobacteriaceae;g__Flavobacterium;s__Flavobacterium psychrophilum	Bacteria	Bacteroidota	Bacteroidia	Flavobacteriales	Flavobacteriaceae	Flavobacterium	Flavobacterium psychrophilum	9	9	2899814	2899814	0	1	1546248	1	1546248	3	294314	3	294314	1546248	1546248	4	96.789	0.32487	0.00449	Excellent
GCA_000801645.1	GCA_000801645.1_ASM80164v1_genomic	f__Flavobacteriaceae (UID2817)	96.66	0.56	0	93.86	d__Bacteria;p__Bacteroidota;c__Bacteroidia;o__Flavobacteriales;f__Flavobacteriaceae;g__Flavobacterium;s__Flavobacterium psychrophilum	Bacteria	Bacteroidota	Bacteroidia	Flavobacteriales	Flavobacteriaceae	Flavobacterium	Flavobacterium psychrophilum	25	25	2897311	2897311	0	4	285845	4	285845	11	108153	11	108153	639268	639268	12	96.141	0.32488	0.01637	Excellent
GCA_000801695.1	GCA_000801695.1_ASM80169v1_genomic	f__Flavobacteriaceae (UID2817)	98.59	0.35	0	96.84	d__Bacteria;p__Bacteroidota;c__Bacteroidia;o__Flavobacteriales;f__Flavobacteriaceae;g__Flavobacterium;s__Flavobacterium psychrophilum	Bacteria	Bacteroidota	Bacteroidia	Flavobacteriales	Flavobacteriaceae	Flavobacterium	Flavobacterium psychrophilum	129	129	2518591	2518591	0	15	55601	15	55601	47	15414	47	15414	154197	154197	17	54.517	0.32898	0.02462	Excellent
GCA_000801715.1	GCA_000801715.1_ASM80171v1_genomic	f__Flavobacteriaceae (UID2817)	98.94	0.35	0	97.19	d__Bacteria;p__Bacteroidota;c__Bacteroidia;o__Flavobacteriales;f__Flavobacteriaceae;g__Flavobacterium;s__Flavobacterium psychrophilum	Bacteria	Bacteroidota	Bacteroidia	Flavobacteriales	Flavobacteriaceae	Flavobacterium	Flavobacterium psychrophilum	123	123	2521367	2521367	0	15	55596	15	55596	46	15732	46	15732	154181	154181	18	56.884	0.32905	0.02528	Excellent
GCA_000805695.1	GCA_000805695.1_ASM80569v1_genomic	k__Bacteria (UID2565)	100	0	0	100	d__Bacteria;p__Bacteroidota;c__Bacteroidia;o__Flavobacteriales;f__Weeksellaceae;g__Empedobacter;s__Empedobacter falsenii	Bacteria	Bacteroidota	Bacteroidia	Flavobacteriales	Weeksellaceae	Empedobacter	Empedobacter falsenii	237	237	3713498	3713498	0	11	113944	11	113944	35	32148	35	32148	279129	279129	26	80.216	0.32147	0.13838	Excellent
GCA_000807225.1	GCA_000807225.1_ASM80722v1_genomic	f__Flavobacteriaceae (UID2817)	99.65	0.53	50	97	d__Bacteria;p__Bacteroidota;c__Bacteroidia;o__Flavobacteriales;f__Flavobacteriaceae;g__Myroides;s__Myroides odoratimimus	Bacteria	Bacteroidota	Bacteroidia	Flavobacteriales	Flavobacteriaceae	Myroides	Myroides odoratimimus	1	1	4155464	4155464	0	1	4155464	1	4155464	1	4155464	1	4155464	4155464	4155464	1	100	0.34079	0	Medium
GCA_000812825.1	GCA_000812825.1_ASM81282v1_genomic	f__Flavobacteriaceae (UID2817)	99.65	1.2	0	93.65	d__Bacteria;p__Bacteroidota;c__Bacteroidia;o__Flavobacteriales;f__Flavobacteriaceae;g__Myroides;s__Myroides marinus	Bacteria	Bacteroidota	Bacteroidia	Flavobacteriales	Flavobacteriaceae	Myroides	Myroides marinus	168	168	4156218	4156218	0	20	69169	20	69169	67	17239	67	17239	198401	198401	27	60.786	0.33551	0.03006	Excellent
GCA_000812865.1	GCA_000812865.1_ASM81286v1_genomic	o__Flavobacteriales (UID2815)	100	1.86	0	90.7	d__Bacteria;p__Bacteroidota;c__Bacteroidia;o__Flavobacteriales;f__Weeksellaceae;g__Kaistella;s__Kaistella jeonii	Bacteria	Bacteroidota	Bacteroidia	Flavobacteriales	Weeksellaceae	Kaistella	Kaistella jeonii	35	35	3261282	3261282	0	3	266794	3	266794	13	61901	13	61901	808081	808081	16	95.378	0.34936	0.05409	Excellent
GCA_000812875.1	GCA_000812875.1_ASM81287v1_genomic	o__Flavobacteriales (UID2815)	100	1.63	0	91.85	d__Bacteria;p__Bacteroidota;c__Bacteroidia;o__Flavobacteriales;f__Weeksellaceae;g__Kaistella;s__Kaistella solincola	Bacteria	Bacteroidota	Bacteroidia	Flavobacteriales	Weeksellaceae	Kaistella	Kaistella solincola	14	14	2345236	2345236	0	1	1343843	1	1343843	3	184346	3	184346	1343843	1343843	5	99.326	0.39519	0.02292	Excellent
GCA_000812945.1	GCA_000812945.1_ASM81294v1_genomic	f__Flavobacteriaceae (UID2817)	98.59	0.88	0	94.19	d__Bacteria;p__Bacteroidota;c__Bacteroidia;o__Flavobacteriales;f__Flavobacteriaceae;g__Flavobacterium;s__Flavobacterium sp000812945	Bacteria	Bacteroidota	Bacteroidia	Flavobacteriales	Flavobacteriaceae	Flavobacterium	Flavobacterium sp000812945	15	15	3925153	3925153	0	1	2092227	1	2092227	5	206183	5	206183	2092227	2092227	7	99.421	0.33572	0.01907	Excellent
GCA_000812985.1	GCA_000812985.1_ASM81298v1_genomic	f__Flavobacteriaceae (UID2817)	99.65	1.27	0	93.3	d__Bacteria;p__Bacteroidota;c__Bacteroidia;o__Flavobacteriales;f__Flavobacteriaceae;g__Flavobacterium;s__Flavobacterium sp000813005	Bacteria	Bacteroidota	Bacteroidia	Flavobacteriales	Flavobacteriaceae	Flavobacterium	Flavobacterium sp000813005	169	169	5380719	5380719	0	22	80550	22	80550	64	24679	64	24679	258125	258125	41	74.188	0.32892	0.05802	Excellent
GCA_000813005.1	GCA_000813005.1_ASM81300v1_genomic	f__Flavobacteriaceae (UID2817)	99.65	0.88	20	95.25	d__Bacteria;p__Bacteroidota;c__Bacteroidia;o__Flavobacteriales;f__Flavobacteriaceae;g__Flavobacterium;s__Flavobacterium sp000813005	Bacteria	Bacteroidota	Bacteroidia	Flavobacteriales	Flavobacteriaceae	Flavobacterium	Flavobacterium sp000813005	58	58	5597129	5597129	0	9	205186	9	205186	27	53934	27	53934	645287	645287	27	90.464	0.32456	0.02826	High
GCA_000813825.1	GCA_000813825.1_ASM81382v1_genomic	o__Flavobacteriales (UID2815)	100	0	0	100	d__Bacteria;p__Bacteroidota;c__Bacteroidia;o__Flavobacteriales;f__Weeksellaceae;g__Chryseobacterium;s__Chryseobacterium taiwanense	Bacteria	Bacteroidota	Bacteroidia	Flavobacteriales	Weeksellaceae	Chryseobacterium	Chryseobacterium taiwanense	45	45	4126328	4126328	0	5	259513	5	259513	14	112327	14	112327	674634	674634	17	95.656	0.34347	0.0364	Excellent
GCA_000820645.1	GCA_000820645.1_PRJEB1544_assembly_1_genomic	o__Flavobacteriales (UID2815)	100	0.25	0	98.75	d__Bacteria;p__Bacteroidota;c__Bacteroidia;o__Flavobacteriales;f__Weeksellaceae;g__Chryseobacterium;s__Chryseobacterium oranimense	Bacteria	Bacteroidota	Bacteroidia	Flavobacteriales	Weeksellaceae	Chryseobacterium	Chryseobacterium oranimense	15	15	4457049	4457049	0	3	689374	3	689374	8	234272	8	234272	894335	894335	11	99.492	0.37677	0.03593	Excellent
GCA_000826645.1	GCA_000826645.1_ASM82664v1_genomic	s__algicola (UID2846)	99.65	0.63	0	96.5	d__Bacteria;p__Bacteroidota;c__Bacteroidia;o__Flavobacteriales;f__Flavobacteriaceae;g__Psychroserpens;s__Psychroserpens mesophilus	Bacteria	Bacteroidota	Bacteroidia	Flavobacteriales	Flavobacteriaceae	Psychroserpens	Psychroserpens mesophilus	72	72	3680502	3680502	0	4	397220	4	397220	12	42335	12	42335	582636	582636	11	89.458	0.33415	0.11853	Excellent
GCA_000826655.1	GCA_000826655.1_ASM82665v1_genomic	s__algicola (UID2846)	99.5	0.33	0	97.85	d__Bacteria;p__Bacteroidota;c__Bacteroidia;o__Flavobacteriales;f__Flavobacteriaceae;g__Psychroserpens;s__Psychroserpens damuponensis	Bacteria	Bacteroidota	Bacteroidia	Flavobacteriales	Flavobacteriaceae	Psychroserpens	Psychroserpens damuponensis	106	106	3945764	3945764	0	6	232058	6	232058	15	96168	15	96168	532260	532260	17	94.678	0.32493	0.0506	Excellent
GCA_000827555.1	GCA_000827555.1_CcanD38.1_genomic	p__Bacteroidetes (UID2605)	99.52	0.95	33.33	94.77	d__Bacteria;p__Bacteroidota;c__Bacteroidia;o__Flavobacteriales;f__Flavobacteriaceae;g__Capnocytophaga;s__Capnocytophaga canis	Bacteria	Bacteroidota	Bacteroidia	Flavobacteriales	Flavobacteriaceae	Capnocytophaga	Capnocytophaga canis	216	216	2575891	2575891	0	16	43463	16	43463	56	11816	56	11816	186044	186044	15	48.893	0.35593	0.04589	High
GCA_000827575.1	GCA_000827575.1_Cc11.1_genomic	p__Bacteroidetes (UID2605)	95.44	0	0	95.44	d__Bacteria;p__Bacteroidota;c__Bacteroidia;o__Flavobacteriales;f__Flavobacteriaceae;g__Capnocytophaga;s__Capnocytophaga canimorsus	Bacteria	Bacteroidota	Bacteroidia	Flavobacteriales	Flavobacteriaceae	Capnocytophaga	Capnocytophaga canimorsus	249	249	2444822	2444822	0	37	18129	37	18129	129	5525	129	5525	117363	117363	4	11.919	0.36226	0.03112	Excellent
GCA_000827615.1	GCA_000827615.1_Ccyn2B.1_genomic	p__Bacteroidetes (UID2605)	100	0.24	100	98.8	d__Bacteria;p__Bacteroidota;c__Bacteroidia;o__Flavobacteriales;f__Flavobacteriaceae;g__Capnocytophaga;s__Capnocytophaga cynodegmi	Bacteria	Bacteroidota	Bacteroidia	Flavobacteriales	Flavobacteriaceae	Capnocytophaga	Capnocytophaga cynodegmi	67	67	2677004	2677004	0	9	96428	9	96428	26	27952	26	27952	224074	224074	19	80.109	0.34398	0.0678	Medium
GCA_000827635.1	GCA_000827635.1_Cc12.1_genomic	p__Bacteroidetes (UID2605)	96.16	0.63	50	93.01	d__Bacteria;p__Bacteroidota;c__Bacteroidia;o__Flavobacteriales;f__Flavobacteriaceae;g__Capnocytophaga;s__Capnocytophaga canimorsus	Bacteria	Bacteroidota	Bacteroidia	Flavobacteriales	Flavobacteriaceae	Capnocytophaga	Capnocytophaga canimorsus	81	81	2383627	2383627	0	12	64490	12	64490	43	17165	43	17165	160249	160249	14	55.114	0.36225	0.0294	Medium
GCA_000827655.1	GCA_000827655.1_Ccyn49044.1_genomic	p__Bacteroidetes (UID2605)	100	0.48	0	97.6	d__Bacteria;p__Bacteroidota;c__Bacteroidia;o__Flavobacteriales;f__Flavobacteriaceae;g__Capnocytophaga;s__Capnocytophaga cynodegmi	Bacteria	Bacteroidota	Bacteroidia	Flavobacteriales	Flavobacteriaceae	Capnocytophaga	Capnocytophaga cynodegmi	111	111	2667569	2667569	0	10	98086	10	98086	38	17195	38	17195	196823	196823	14	61.67	0.34416	0.05268	Excellent
GCA_000827695.1	GCA_000827695.1_CcanD95.1_genomic	p__Bacteroidetes (UID2605)	99.05	1.67	50	90.7	d__Bacteria;p__Bacteroidota;c__Bacteroidia;o__Flavobacteriales;f__Flavobacteriaceae;g__Capnocytophaga;s__Capnocytophaga canis	Bacteria	Bacteroidota	Bacteroidia	Flavobacteriales	Flavobacteriaceae	Capnocytophaga	Capnocytophaga canis	191	191	2543164	2543164	0	16	42600	16	42600	56	9395	56	9395	210233	210233	13	45.744	0.35605	0.04094	Medium
GCA_000827715.1	GCA_000827715.1_CcanD93.1_genomic	p__Bacteroidetes (UID2605)	99.52	0.1	100	99.02	d__Bacteria;p__Bacteroidota;c__Bacteroidia;o__Flavobacteriales;f__Flavobacteriaceae;g__Capnocytophaga;s__Capnocytophaga canis	Bacteria	Bacteroidota	Bacteroidia	Flavobacteriales	Flavobacteriaceae	Capnocytophaga	Capnocytophaga canis	293	293	2711545	2711545	0	28	29026	28	29026	93	8135	93	8135	92954	92954	10	26.28	0.35477	0.04421	Medium
GCA_000827735.1	GCA_000827735.1_Ccyn74.1_genomic	p__Bacteroidetes (UID2605)	100	0	0	100	d__Bacteria;p__Bacteroidota;c__Bacteroidia;o__Flavobacteriales;f__Flavobacteriaceae;g__Capnocytophaga;s__Capnocytophaga cynodegmi	Bacteria	Bacteroidota	Bacteroidia	Flavobacteriales	Flavobacteriaceae	Capnocytophaga	Capnocytophaga cynodegmi	90	90	2698218	2698218	0	7	115789	7	115789	31	20403	31	20403	285939	285939	14	69.933	0.34394	0.05001	Excellent
GCA_000828715.1	GCA_000828715.1_ASM82871v1_genomic	s__algicola (UID2846)	99.67	0.54	0	96.97	d__Bacteria;p__Bacteroidota;c__Bacteroidia;o__Flavobacteriales;f__Flavobacteriaceae;g__Winogradskyella;s__Winogradskyella sp000828715	Bacteria	Bacteroidota	Bacteroidia	Flavobacteriales	Flavobacteriaceae	Winogradskyella	Winogradskyella sp000828715	1	1	3811479	3811479	0	1	3811479	1	3811479	1	3811479	1	3811479	3811479	3811479	1	100	0.32178	0	Excellent
GCA_000829375.1	GCA_000829375.1_ASM82937v1_genomic	o__Flavobacteriales (UID2815)	100	0.25	0	98.75	d__Bacteria;p__Bacteroidota;c__Bacteroidia;o__Flavobacteriales;f__Weeksellaceae;g__Chryseobacterium;s__Chryseobacterium sp000829375	Bacteria	Bacteroidota	Bacteroidia	Flavobacteriales	Weeksellaceae	Chryseobacterium	Chryseobacterium sp000829375	1	1	5503743	5503743	0	1	5503743	1	5503743	1	5503743	1	5503743	5503743	5503743	1	100	0.35592	0	Excellent
GCA_000831185.1	GCA_000831185.1_ASM83118v1_genomic	f__Flavobacteriaceae (UID2817)	99.29	0.44	0	97.09	d__Bacteria;p__Bacteroidota;c__Bacteroidia;o__Flavobacteriales;f__Flavobacteriaceae;g__Flavobacterium;s__Flavobacterium psychrophilum	Bacteria	Bacteroidota	Bacteroidia	Flavobacteriales	Flavobacteriaceae	Flavobacterium	Flavobacterium psychrophilum	1	1	2684585	2684585	0	1	2684585	1	2684585	1	2684585	1	2684585	2684585	2684585	1	100	0.32369	0	Excellent
GCA_000831205.1	GCA_000831205.1_ASM83120v1_genomic	f__Flavobacteriaceae (UID2817)	99.29	0.44	0	97.09	d__Bacteria;p__Bacteroidota;c__Bacteroidia;o__Flavobacteriales;f__Flavobacteriaceae;g__Flavobacterium;s__Flavobacterium psychrophilum	Bacteria	Bacteroidota	Bacteroidia	Flavobacteriales	Flavobacteriaceae	Flavobacterium	Flavobacterium psychrophilum	1	1	2699386	2699386	0	1	2699386	1	2699386	1	2699386	1	2699386	2699386	2699386	1	100	0.32366	0	Excellent
GCA_000831225.1	GCA_000831225.1_ASM83122v1_genomic	f__Flavobacteriaceae (UID2817)	99.29	0.44	0	97.09	d__Bacteria;p__Bacteroidota;c__Bacteroidia;o__Flavobacteriales;f__Flavobacteriaceae;g__Flavobacterium;s__Flavobacterium psychrophilum	Bacteria	Bacteroidota	Bacteroidia	Flavobacteriales	Flavobacteriaceae	Flavobacterium	Flavobacterium psychrophilum	1	1	2698020	2698020	0	1	2698020	1	2698020	1	2698020	1	2698020	2698020	2698020	1	100	0.32366	0	Excellent
GCA_000831385.1	GCA_000831385.1_ASM83138v1_genomic	s__algicola (UID2847)	97.78	0	0	97.78	d__Bacteria;p__Bacteroidota;c__Bacteroidia;o__Flavobacteriales;f__Flavobacteriaceae;g__Nonlabens;s__Nonlabens marinus	Bacteria	Bacteroidota	Bacteroidia	Flavobacteriales	Flavobacteriaceae	Nonlabens	Nonlabens marinus	1	2	2915920	2906046	0.339	1	2915920	1	1469904	1	2915920	2	1436142	2915920	1469904	1	100	0.39659	0	Excellent
GCA_000832125.1	GCA_000832125.1_ASM83212v1_genomic	f__Flavobacteriaceae (UID2817)	99.65	0.14	0	98.95	d__Bacteria;p__Bacteroidota;c__Bacteroidia;o__Flavobacteriales;f__Flavobacteriaceae;g__Flavobacterium;s__Flavobacterium hibernum	Bacteria	Bacteroidota	Bacteroidia	Flavobacteriales	Flavobacteriaceae	Flavobacterium	Flavobacterium hibernum	30	30	5283672	5283672	0	6	300918	6	300918	17	117792	17	117792	550880	550880	23	98.599	0.33156	0.01884	Excellent
GCA_000833025.1	GCA_000833025.1_ASM83302v1_genomic	f__Flavobacteriaceae (UID2817)	99.65	0.29	0	98.2	d__Bacteria;p__Bacteroidota;c__Bacteroidia;o__Flavobacteriales;f__Flavobacteriaceae;g__Myroides;s__Myroides profundi	Bacteria	Bacteroidota	Bacteroidia	Flavobacteriales	Flavobacteriaceae	Myroides	Myroides profundi	1	1	4064534	4064534	0	1	4064534	1	4064534	1	4064534	1	4064534	4064534	4064534	1	100	0.33846	0	Excellent
GCA_000834715.1	GCA_000834715.1_ASM83471v1_genomic	f__Flavobacteriaceae (UID2817)	99.65	2.08	11.11	89.25	d__Bacteria;p__Bacteroidota;c__Bacteroidia;o__Flavobacteriales;f__Flavobacteriaceae;g__Flavobacterium;s__Flavobacterium pectinovorum	Bacteria	Bacteroidota	Bacteroidia	Flavobacteriales	Flavobacteriaceae	Flavobacterium	Flavobacterium pectinovorum	80	80	5747109	5747109	0	7	288355	7	288355	21	90807	21	90807	613618	613618	25	95.598	0.33593	0.04436	High
GCA_000934685.1	GCA_000934685.1_ASM93468v1_genomic	s__algicola (UID2846)	99.28	0.11	0	98.73	d__Bacteria;p__Bacteroidota;c__Bacteroidia;o__Flavobacteriales;f__Flavobacteriaceae;g__Lacinutrix;s__Lacinutrix sp000934685	Bacteria	Bacteroidota	Bacteroidia	Flavobacteriales	Flavobacteriaceae	Lacinutrix	Lacinutrix sp000934685	2	2	3819763	3819763	0	1	3797980	1	3797980	1	3797980	1	3797980	3797980	3797980	1	99.43	0.34608	0.01	Excellent
GCA_000941055.1	GCA_000941055.1_ASM94105v1_genomic	s__algicola (UID2846)	99.67	1.15	0	93.92	d__Bacteria;p__Bacteroidota;c__Bacteroidia;o__Flavobacteriales;f__Flavobacteriaceae;g__Siansivirga;s__Siansivirga zeaxanthinifaciens	Bacteria	Bacteroidota	Bacteroidia	Flavobacteriales	Flavobacteriaceae	Siansivirga	Siansivirga zeaxanthinifaciens	1	1	3303986	3303986	0	1	3303986	1	3303986	1	3303986	1	3303986	3303986	3303986	1	100	0.33534	0	Excellent
GCA_000943555.1	GCA_000943555.1_ASM94355v1_genomic	s__algicola (UID2846)	99.01	4.21	86.21	77.96	d__Bacteria;p__Bacteroidota;c__Bacteroidia;o__Flavobacteriales;f__Flavobacteriaceae;g__Tamlana_B;s__Tamlana_B nanhaiensis	Bacteria	Bacteroidota	Bacteroidia	Flavobacteriales	Flavobacteriaceae	Tamlana_B	Tamlana_B nanhaiensis	37	37	4020819	4020819	0	4	425731	4	425731	11	88419	11	88419	873334	873334	13	95.891	0.34208	0.05086	Medium
GCA_000943565.1	GCA_000943565.1_ASM94356v1_genomic	s__algicola (UID2846)	99.01	1.32	0	92.41	d__Bacteria;p__Bacteroidota;c__Bacteroidia;o__Flavobacteriales;f__Flavobacteriaceae;g__Tamlana_B;s__Tamlana_B sedimentorum	Bacteria	Bacteroidota	Bacteroidia	Flavobacteriales	Flavobacteriaceae	Tamlana_B	Tamlana_B sedimentorum	52	52	3961353	3961353	0	4	437270	4	437270	15	62046	15	62046	618732	618732	17	93.39	0.3291	0.03448	Excellent
GCA_000947275.1	GCA_000947275.1_Cc2.1_genomic	p__Bacteroidetes (UID2605)	93.81	0.48	0	91.41	d__Bacteria;p__Bacteroidota;c__Bacteroidia;o__Flavobacteriales;f__Flavobacteriaceae;g__Capnocytophaga;s__Capnocytophaga canimorsus	Bacteria	Bacteroidota	Bacteroidia	Flavobacteriales	Flavobacteriaceae	Capnocytophaga	Capnocytophaga canimorsus	206	206	2504412	2504412	0	28	28366	28	28366	86	8581	86	8581	75826	75826	8	19.402	0.36078	0.03206	Excellent
GCA_000952855.1	GCA_000952855.1_ASM95285v1_genomic	s__algicola (UID2847)	99.24	0	0	99.24	d__Bacteria;p__Bacteroidota;c__Bacteroidia;o__Flavobacteriales;f__Flavobacteriaceae;g__Aequorivita;s__Aequorivita vladivostokensis	Bacteria	Bacteroidota	Bacteroidia	Flavobacteriales	Flavobacteriaceae	Aequorivita	Aequorivita vladivostokensis	25	25	3269452	3269452	0	4	405921	4	405921	11	92493	11	92493	595990	595990	12	94.24	0.4076	0.02378	Excellent
GCA_000955665.1	GCA_000955665.1_ASM95566v1_genomic	k__Bacteria (UID2565)	100	0	0	100	d__Bacteria;p__Bacteroidota;c__Bacteroidia;o__Flavobacteriales;f__Weeksellaceae;g__Elizabethkingia;s__Elizabethkingia bruuniana	Bacteria	Bacteroidota	Bacteroidia	Flavobacteriales	Weeksellaceae	Elizabethkingia	Elizabethkingia bruuniana	1	1	4242519	4242519	0	1	4242519	1	4242519	1	4242519	1	4242519	4242519	4242519	1	100	0.35666	0	Excellent
GCA_000963865.1	GCA_000963865.1_ASM96386v1_genomic	s__algicola (UID2846)	99.01	0.47	0	96.66	d__Bacteria;p__Bacteroidota;c__Bacteroidia;o__Flavobacteriales;f__Flavobacteriaceae;g__Muricauda_A;s__Muricauda_A lutaonensis	Bacteria	Bacteroidota	Bacteroidia	Flavobacteriales	Flavobacteriaceae	Muricauda_A	Muricauda_A lutaonensis	1	1	3274259	3274259	0	1	3274259	1	3274259	1	3274259	1	3274259	3274259	3274259	1	100	0.44969	0	Excellent
GCA_000967805.1	GCA_000967805.1_ASM96780v1_genomic	f__Flavobacteriaceae (UID2817)	99.65	0.35	0	97.9	d__Bacteria;p__Bacteroidota;c__Bacteroidia;o__Flavobacteriales;f__Flavobacteriaceae;g__Flavobacterium;s__Flavobacterium sp000967805	Bacteria	Bacteroidota	Bacteroidia	Flavobacteriales	Flavobacteriaceae	Flavobacterium	Flavobacterium sp000967805	17	48	3971755	3938382	0.84	4	537004	6	238855	7	335299	20	48686	787447	537004	9	99.471	0.29296	0.02075	Excellent
GCA_000971575.2	GCA_000971575.2_ASM97157v2_genomic	f__Flavobacteriaceae (UID2817)	99.29	0.44	0	97.09	d__Bacteria;p__Bacteroidota;c__Bacteroidia;o__Flavobacteriales;f__Flavobacteriaceae;g__Flavobacterium;s__Flavobacterium psychrophilum	Bacteria	Bacteroidota	Bacteroidia	Flavobacteriales	Flavobacteriaceae	Flavobacterium	Flavobacterium psychrophilum	1	1	2848408	2848269	0.005	1	2848408	1	2848269	1	2848408	1	2848269	2848408	2848269	1	100	0.32547	0	Excellent
GCA_000971605.2	GCA_000971605.2_ASM97160v2_genomic	f__Flavobacteriaceae (UID2817)	99.29	0.44	0	97.09	d__Bacteria;p__Bacteroidota;c__Bacteroidia;o__Flavobacteriales;f__Flavobacteriaceae;g__Flavobacterium;s__Flavobacterium psychrophilum	Bacteria	Bacteroidota	Bacteroidia	Flavobacteriales	Flavobacteriaceae	Flavobacterium	Flavobacterium psychrophilum	1	2	2847905	2847749	0.005	1	2847905	1	2211390	1	2847905	2	636359	2847905	2211390	1	100	0.32553	0	Excellent
GCA_000971645.2	GCA_000971645.2_ASM97164v2_genomic	f__Flavobacteriaceae (UID2817)	99.29	0.44	0	97.09	d__Bacteria;p__Bacteroidota;c__Bacteroidia;o__Flavobacteriales;f__Flavobacteriaceae;g__Flavobacterium;s__Flavobacterium psychrophilum	Bacteria	Bacteroidota	Bacteroidia	Flavobacteriales	Flavobacteriaceae	Flavobacterium	Flavobacterium psychrophilum	1	1	2850726	2850620	0.004	1	2850726	1	2850620	1	2850726	1	2850620	2850726	2850620	1	100	0.32547	0	Excellent
GCA_000971685.2	GCA_000971685.2_ASM97168v2_genomic	f__Flavobacteriaceae (UID2817)	99.29	0.44	0	97.09	d__Bacteria;p__Bacteroidota;c__Bacteroidia;o__Flavobacteriales;f__Flavobacteriaceae;g__Flavobacterium;s__Flavobacterium psychrophilum	Bacteria	Bacteroidota	Bacteroidia	Flavobacteriales	Flavobacteriaceae	Flavobacterium	Flavobacterium psychrophilum	1	2	2806870	2806740	0.005	1	2806870	1	2169873	1	2806870	2	636867	2806870	2169873	1	100	0.32557	0	Excellent
GCA_000971735.2	GCA_000971735.2_ASM97173v2_genomic	f__Flavobacteriaceae (UID2817)	99.29	0.44	0	97.09	d__Bacteria;p__Bacteroidota;c__Bacteroidia;o__Flavobacteriales;f__Flavobacteriaceae;g__Flavobacterium;s__Flavobacterium psychrophilum	Bacteria	Bacteroidota	Bacteroidia	Flavobacteriales	Flavobacteriaceae	Flavobacterium	Flavobacterium psychrophilum	1	2	2805502	2805352	0.005	1	2805502	1	1672118	1	2805502	2	1133234	2805502	1672118	1	100	0.32558	0	Excellent
GCA_000971785.2	GCA_000971785.2_ASM97178v2_genomic	f__Flavobacteriaceae (UID2817)	98.82	0.18	0	97.92	d__Bacteria;p__Bacteroidota;c__Bacteroidia;o__Flavobacteriales;f__Flavobacteriaceae;g__Flavobacterium;s__Flavobacterium psychrophilum	Bacteria	Bacteroidota	Bacteroidia	Flavobacteriales	Flavobacteriaceae	Flavobacterium	Flavobacterium psychrophilum	24	24	2877807	2877807	0	3	492335	3	492335	6	128677	6	128677	712431	712431	7	94.024	0.32377	0.01576	Excellent
GCA_000973105.1	GCA_000973105.1_ASM97310v1_genomic	s__algicola (UID2846)	99.67	1.04	0	94.47	d__Bacteria;p__Bacteroidota;c__Bacteroidia;o__Flavobacteriales;f__Flavobacteriaceae;g__Zobellia;s__Zobellia galactanivorans	Bacteria	Bacteroidota	Bacteroidia	Flavobacteriales	Flavobacteriaceae	Zobellia	Zobellia galactanivorans	1	1	5521712	5521712	0	1	5521712	1	5521712	1	5521712	1	5521712	5521712	5521712	1	100	0.4278	0	Excellent
GCA_000981625.1	GCA_000981625.1_ASM98162v1_genomic	f__Flavobacteriaceae (UID2845)	83.59	2.9	35.71	69.09	d__Bacteria;p__Bacteroidota;c__Bacteroidia;o__Flavobacteriales;f__Flavobacteriaceae;g__Polaribacter;s__Polaribacter sp000981625	Bacteria	Bacteroidota	Bacteroidia	Flavobacteriales	Flavobacteriaceae	Polaribacter	Polaribacter sp000981625	71	228	2371565	2349767	0.919	20	37917	37	20784	56	18719	108	6817	105736	49751	13	37.689	0.30308	0.01007	High
GCA_000982575.1	GCA_000982575.1_PW2806_genomic	k__Bacteria (UID2565)	100	1.08	0	94.6	d__Bacteria;p__Bacteroidota;c__Bacteroidia;o__Flavobacteriales;f__Weeksellaceae;g__Elizabethkingia;s__Elizabethkingia anophelis	Bacteria	Bacteroidota	Bacteroidia	Flavobacteriales	Weeksellaceae	Elizabethkingia	Elizabethkingia anophelis	42	388	3912805	3903484	0.238	6	203351	51	24007	20	64220	182	5762	541737	117749	22	93.085	0.3583	0.03499	Excellent
GCA_001005305.1	GCA_001005305.1_ASM100530v1_genomic	s__algicola (UID2846)	99.59	0.77	0	95.74	d__Bacteria;p__Bacteroidota;c__Bacteroidia;o__Flavobacteriales;f__Flavobacteriaceae;g__Kordia;s__Kordia zhangzhouensis	Bacteria	Bacteroidota	Bacteroidia	Flavobacteriales	Flavobacteriaceae	Kordia	Kordia zhangzhouensis	44	44	4031603	4031603	0	4	405274	4	405274	13	77876	13	77876	719723	719723	18	98.058	0.3384	0.0485	Excellent
GCA_001005315.1	GCA_001005315.1_ASM100531v1_genomic	s__algicola (UID2846)	99.48	1.24	0	93.28	d__Bacteria;p__Bacteroidota;c__Bacteroidia;o__Flavobacteriales;f__Flavobacteriaceae;g__Kordia;s__Kordia jejudonensis	Bacteria	Bacteroidota	Bacteroidia	Flavobacteriales	Flavobacteriaceae	Kordia	Kordia jejudonensis	217	217	5356465	5356465	0	18	97363	18	97363	58	26359	58	26359	219587	219587	38	77.298	0.33972	0.04547	Excellent
GCA_001011675.1	GCA_001011675.1_ASM101167v1_genomic	k__Bacteria (UID2565)	100	1.08	0	94.6	d__Bacteria;p__Bacteroidota;c__Bacteroidia;o__Flavobacteriales;f__Weeksellaceae;g__Elizabethkingia;s__Elizabethkingia anophelis	Bacteria	Bacteroidota	Bacteroidia	Flavobacteriales	Weeksellaceae	Elizabethkingia	Elizabethkingia anophelis	1	1	3938967	3938967	0	1	3938967	1	3938967	1	3938967	1	3938967	3938967	3938967	1	100	0.35629	0	Excellent
GCA_001013295.1	GCA_001013295.1_ASM101329v1_genomic	o__Flavobacteriales (UID2815)	100	0.49	100	97.55	d__Bacteria;p__Bacteroidota;c__Bacteroidia;o__Flavobacteriales;f__Weeksellaceae;g__Chryseobacterium;s__Chryseobacterium indologenes_B	Bacteria	Bacteroidota	Bacteroidia	Flavobacteriales	Weeksellaceae	Chryseobacterium	Chryseobacterium indologenes_B	171	171	5830795	5830795	0	18	106549	18	106549	53	35134	53	35134	476013	476013	42	82.89	0.36894	0.0515	Medium
GCA_001020565.1	GCA_001020565.1_ASM102056v1_genomic	s__algicola (UID2846)	99.67	0.05	0	99.42	d__Bacteria;p__Bacteroidota;c__Bacteroidia;o__Flavobacteriales;f__Flavobacteriaceae;g__Maribacter;s__Maribacter thermophilus	Bacteria	Bacteroidota	Bacteroidia	Flavobacteriales	Flavobacteriaceae	Maribacter	Maribacter thermophilus	2	7	4050606	4046141	0.11	1	4049130	2	1358364	1	4049130	4	389629	4049130	1588249	1	99.964	0.38935	0.01475	Excellent
GCA_001021975.1	GCA_001021975.1_ASM102197v1_genomic	o__Flavobacteriales (UID2815)	100	0.25	0	98.75	d__Bacteria;p__Bacteroidota;c__Bacteroidia;o__Flavobacteriales;f__Weeksellaceae;g__Chryseobacterium;s__Chryseobacterium gallinarum	Bacteria	Bacteroidota	Bacteroidia	Flavobacteriales	Weeksellaceae	Chryseobacterium	Chryseobacterium gallinarum	1	1	4633632	4633632	0	1	4633632	1	4633632	1	4633632	1	4633632	4633632	4633632	1	100	0.37273	0	Excellent
GCA_001027725.1	GCA_001027725.1_ASM102772v1_genomic	f__Flavobacteriaceae (UID2817)	99.65	0.65	33.33	96.4	d__Bacteria;p__Bacteroidota;c__Bacteroidia;o__Flavobacteriales;f__Flavobacteriaceae;g__Flavobacterium;s__Flavobacterium sp001027725	Bacteria	Bacteroidota	Bacteroidia	Flavobacteriales	Flavobacteriaceae	Flavobacterium	Flavobacterium sp001027725	89	89	5270010	5270010	0	9	195793	9	195793	24	69413	24	69413	457279	457279	27	94.589	0.3512	0.04138	High
GCA_001027945.1	GCA_001027945.1_ASM102794v1_genomic	f__Flavobacteriaceae (UID2845)	99.66	0.72	25	96.06	d__Bacteria;p__Bacteroidota;c__Bacteroidia;o__Flavobacteriales;f__Flavobacteriaceae;g__Tenacibaculum;s__Tenacibaculum mesophilum	Bacteria	Bacteroidota	Bacteroidia	Flavobacteriales	Flavobacteriaceae	Tenacibaculum	Tenacibaculum mesophilum	63	65	3419821	3419682	0.004	5	240939	5	240936	16	61545	16	61545	642180	642177	18	93.236	0.31541	0.06128	High
GCA_001045435.1	GCA_001045435.1_ASM104543v1_genomic	o__Flavobacteriales (UID2815)	100	0.74	0	96.3	d__Bacteria;p__Bacteroidota;c__Bacteroidia;o__Flavobacteriales;f__Weeksellaceae;g__Kaistella;s__Kaistella koreense	Bacteria	Bacteroidota	Bacteroidia	Flavobacteriales	Weeksellaceae	Kaistella	Kaistella koreense	64	64	3154203	3154203	0	7	142678	7	142678	24	25273	24	25273	323096	323096	16	80.903	0.40125	0.04432	Excellent
GCA_001045445.1	GCA_001045445.1_ASM104544v1_genomic	o__Flavobacteriales (UID2815)	100	0.25	0	98.75	d__Bacteria;p__Bacteroidota;c__Bacteroidia;o__Flavobacteriales;f__Weeksellaceae;g__Chryseobacterium;s__Chryseobacterium sp001045445	Bacteria	Bacteroidota	Bacteroidia	Flavobacteriales	Weeksellaceae	Chryseobacterium	Chryseobacterium sp001045445	8	8	4412600	4412600	0	2	1092871	2	1092871	4	557125	4	557125	1345058	1345058	5	98.392	0.37565	0.01214	Excellent
GCA_001045455.1	GCA_001045455.1_ASM104545v1_genomic	o__Flavobacteriales (UID2815)	100	0	0	100	d__Bacteria;p__Bacteroidota;c__Bacteroidia;o__Flavobacteriales;f__Weeksellaceae;g__Chryseobacterium;s__Chryseobacterium sp001045455	Bacteria	Bacteroidota	Bacteroidia	Flavobacteriales	Weeksellaceae	Chryseobacterium	Chryseobacterium sp001045455	24	24	3988758	3988758	0	5	325478	5	325478	13	95481	13	95481	580681	580681	16	98.213	0.34164	0.02347	Excellent
GCA_001045465.1	GCA_001045465.1_ASM104546v1_genomic	o__Flavobacteriales (UID2815)	100	0.25	0	98.75	d__Bacteria;p__Bacteroidota;c__Bacteroidia;o__Flavobacteriales;f__Weeksellaceae;g__Chryseobacterium;s__Chryseobacterium angstadtii	Bacteria	Bacteroidota	Bacteroidia	Flavobacteriales	Weeksellaceae	Chryseobacterium	Chryseobacterium angstadtii	11	11	5202773	5202773	0	3	636548	3	636548	7	344749	7	344749	1224030	1224030	9	99.582	0.37703	0.02448	Excellent
GCA_001050935.1	GCA_001050935.1_ASM105093v1_genomic	k__Bacteria (UID2565)	98.92	1.08	0	93.52	d__Bacteria;p__Bacteroidota;c__Bacteroidia;o__Flavobacteriales;f__Weeksellaceae;g__Elizabethkingia;s__Elizabethkingia anophelis	Bacteria	Bacteroidota	Bacteroidia	Flavobacteriales	Weeksellaceae	Elizabethkingia	Elizabethkingia anophelis	32	278	3922153	3917241	0.125	5	273047	39	29223	15	69602	128	8582	553102	113626	18	96.241	0.35772	0.0387	Excellent
GCA_001051075.1	GCA_001051075.1_ASM105107v1_genomic	o__Flavobacteriales (UID2815)	98.83	0	0	98.83	d__Bacteria;p__Bacteroidota;c__Bacteroidia;o__Flavobacteriales;f__Weeksellaceae;g__Riemerella;s__Riemerella anatipestifer	Bacteria	Bacteroidota	Bacteroidia	Flavobacteriales	Weeksellaceae	Riemerella	Riemerella anatipestifer	1	1	2152519	2152519	0	1	2152519	1	2152519	1	2152519	1	2152519	2152519	2152519	1	100	0.3502	0	Excellent
GCA_001051115.1	GCA_001051115.1_ASM105111v1_genomic	o__Flavobacteriales (UID2815)	99.25	0	0	99.25	d__Bacteria;p__Bacteroidota;c__Bacteroidia;o__Flavobacteriales;f__Weeksellaceae;g__Riemerella;s__Riemerella anatipestifer	Bacteria	Bacteroidota	Bacteroidia	Flavobacteriales	Weeksellaceae	Riemerella	Riemerella anatipestifer	1	1	2160281	2160281	0	1	2160281	1	2160281	1	2160281	1	2160281	2160281	2160281	1	100	0.35034	0	Excellent
GCA_001051975.1	GCA_001051975.1_ASM105197v1_genomic	k__Bacteria (UID2565)	95.7	0	0	95.7	d__Bacteria;p__Bacteroidota;c__Bacteroidia;o__Flavobacteriales;f__Weeksellaceae;g__Elizabethkingia;s__Elizabethkingia anophelis	Bacteria	Bacteroidota	Bacteroidia	Flavobacteriales	Weeksellaceae	Elizabethkingia	Elizabethkingia anophelis	12	12	3590869	3590869	0	3	491796	3	491796	8	161111	8	161111	873569	873569	10	99.929	0.35505	0.01409	Excellent
GCA_001057035.1	GCA_001057035.1_ASM105703v1_genomic	p__Bacteroidetes (UID2605)	100	0	0	100	d__Bacteria;p__Bacteroidota;c__Bacteroidia;o__Flavobacteriales;f__Flavobacteriaceae;g__Capnocytophaga;s__Capnocytophaga ochracea	Bacteria	Bacteroidota	Bacteroidia	Flavobacteriales	Flavobacteriaceae	Capnocytophaga	Capnocytophaga ochracea	72	91	2516120	2514384	0.069	12	72158	14	60626	34	21808	43	15015	282904	216497	21	72.978	0.39637	0.03665	Excellent
GCA_001077795.1	GCA_001077795.1_ASM107779v1_genomic	o__Flavobacteriales (UID2815)	100	0	0	100	d__Bacteria;p__Bacteroidota;c__Bacteroidia;o__Flavobacteriales;f__Weeksellaceae;g__Riemerella;s__Riemerella anatipestifer	Bacteria	Bacteroidota	Bacteroidia	Flavobacteriales	Weeksellaceae	Riemerella	Riemerella anatipestifer	1	1	2184066	2184066	0	1	2184066	1	2184066	1	2184066	1	2184066	2184066	2184066	1	100	0.35006	0	Excellent
GCA_001187685.1	GCA_001187685.1_ASM118768v1_genomic	o__Flavobacteriales (UID2815)	100	0	0	100	d__Bacteria;p__Bacteroidota;c__Bacteroidia;o__Flavobacteriales;f__Weeksellaceae;g__Chryseobacterium;s__Chryseobacterium aquaticum	Bacteria	Bacteroidota	Bacteroidia	Flavobacteriales	Weeksellaceae	Chryseobacterium	Chryseobacterium aquaticum	23	48	3894049	3892223	0.047	2	922810	4	320779	5	273193	11	118716	1326850	922810	7	99.376	0.34053	0.06015	Excellent
GCA_001263145.1	GCA_001263145.1_ASM126314v1_genomic	o__Flavobacteriales (UID2815)	100	0.98	0	95.1	d__Bacteria;p__Bacteroidota;c__Bacteroidia;o__Flavobacteriales;f__Weeksellaceae;g__Riemerella;s__Riemerella anatipestifer	Bacteria	Bacteroidota	Bacteroidia	Flavobacteriales	Weeksellaceae	Riemerella	Riemerella anatipestifer	16	16	2187967	2187967	0	4	250500	4	250500	8	156957	8	156957	371787	371787	9	98.336	0.35064	0.03603	Excellent
GCA_001275605.1	GCA_001275605.1_ASM127560v1_genomic	f__Flavobacteriaceae (UID2817)	99.65	1.14	0	93.95	d__Bacteria;p__Bacteroidota;c__Bacteroidia;o__Flavobacteriales;f__Flavobacteriaceae;g__Flavobacterium;s__Flavobacterium sp002210235	Bacteria	Bacteroidota	Bacteroidia	Flavobacteriales	Flavobacteriaceae	Flavobacterium	Flavobacterium sp002210235	59	59	5627095	5627095	0	10	223560	10	223560	27	77574	27	77574	377124	377124	32	96.125	0.33637	0.03584	Excellent
GCA_001278115.1	GCA_001278115.1_ASM127811v1_genomic	f__Flavobacteriaceae (UID2817)	99.65	0	0	99.65	d__Bacteria;p__Bacteroidota;c__Bacteroidia;o__Flavobacteriales;f__Flavobacteriaceae;g__Flavobacterium;s__Flavobacterium akiainvivens	Bacteria	Bacteroidota	Bacteroidia	Flavobacteriales	Flavobacteriaceae	Flavobacterium	Flavobacterium akiainvivens	5	17	4533022	4530758	0.05	1	4521259	4	512186	1	4521259	9	137158	4521259	850255	1	99.741	0.43806	0.02908	Excellent
GCA_001278825.1	GCA_001278825.1_ASM127882v1_genomic	p__Bacteroidetes (UID2605)	100	0	0	100	d__Bacteria;p__Bacteroidota;c__Bacteroidia;o__Flavobacteriales;f__Flavobacteriaceae;g__Capnocytophaga;s__Capnocytophaga ochracea	Bacteria	Bacteroidota	Bacteroidia	Flavobacteriales	Flavobacteriaceae	Capnocytophaga	Capnocytophaga ochracea	1	1	2614527	2614527	0	1	2614527	1	2614527	1	2614527	1	2614527	2614527	2614527	1	100	0.39675	0	Excellent
GCA_001280435.1	GCA_001280435.1_ASM128043v1_genomic	s__algicola (UID2846)	99.67	0.5	0	97.17	d__Bacteria;p__Bacteroidota;c__Bacteroidia;o__Flavobacteriales;f__Flavobacteriaceae;g__TPBH4;s__TPBH4 sp001280435	Bacteria	Bacteroidota	Bacteroidia	Flavobacteriales	Flavobacteriaceae	TPBH4	TPBH4 sp001280435	42	42	3827241	3827241	0	1	1998227	1	1998227	6	178141	6	178141	1998227	1998227	8	98.251	0.38322	0.09088	Excellent
GCA_001280505.1	GCA_001280505.1_ASM128050v1_genomic	s__algicola (UID2846)	99.67	4.95	95.12	74.92	d__Bacteria;p__Bacteroidota;c__Bacteroidia;o__Flavobacteriales;f__Flavobacteriaceae;g__TPBH4;s__TPBH4 sp001280505	Bacteria	Bacteroidota	Bacteroidia	Flavobacteriales	Flavobacteriaceae	TPBH4	TPBH4 sp001280505	80	80	4149242	4149242	0	6	234871	6	234871	18	64524	18	64524	418880	418880	20	93.776	0.38654	0.08495	Medium
GCA_001280515.1	GCA_001280515.1_ASM128051v1_genomic	s__algicola (UID2846)	99.34	0.91	0	94.79	d__Bacteria;p__Bacteroidota;c__Bacteroidia;o__Flavobacteriales;f__Flavobacteriaceae;g__Mangrovimonas;s__Mangrovimonas sp001280515	Bacteria	Bacteroidota	Bacteroidia	Flavobacteriales	Flavobacteriaceae	Mangrovimonas	Mangrovimonas sp001280515	56	56	3556543	3556543	0	1	1955450	1	1955450	7	134045	7	134045	1955450	1955450	9	97.459	0.36187	0.06011	Excellent
GCA_001280865.1	GCA_001280865.1_DSW5v1_genomic	f__Flavobacteriaceae (UID2845)	99.61	0.67	0	96.26	d__Bacteria;p__Bacteroidota;c__Bacteroidia;o__Flavobacteriales;f__Flavobacteriaceae;g__Polaribacter;s__Polaribacter dokdonensis	Bacteria	Bacteroidota	Bacteroidia	Flavobacteriales	Flavobacteriaceae	Polaribacter	Polaribacter dokdonensis	2	2	3087076	3087076	0	1	3085377	1	3085377	1	3085377	1	3085377	3085377	3085377	1	99.945	0.30051	0.03275	Excellent
GCA_001295265.1	GCA_001295265.1_ASM129526v1_genomic	o__Flavobacteriales (UID2815)	100	0.49	0	97.55	d__Bacteria;p__Bacteroidota;c__Bacteroidia;o__Flavobacteriales;f__Weeksellaceae;g__Chryseobacterium;s__Chryseobacterium indologenes_A	Bacteria	Bacteroidota	Bacteroidia	Flavobacteriales	Weeksellaceae	Chryseobacterium	Chryseobacterium indologenes_A	82	82	4861744	4861744	0	6	240856	6	240856	19	93467	19	93467	908704	908704	20	92.639	0.37884	0.04494	Excellent
GCA_001297705.1	GCA_001297705.1_ASM129770v1_genomic	o__Flavobacteriales (UID2815)	100	0.49	0	97.55	d__Bacteria;p__Bacteroidota;c__Bacteroidia;o__Flavobacteriales;f__Weeksellaceae;g__Chryseobacterium;s__Chryseobacterium sp001297705	Bacteria	Bacteroidota	Bacteroidia	Flavobacteriales	Weeksellaceae	Chryseobacterium	Chryseobacterium sp001297705	10	10	5532908	5532908	0	2	1207894	2	1207894	6	341354	6	341354	1673155	1673155	8	99.717	0.34067	0.02886	Excellent
GCA_001306415.1	GCA_001306415.1_ASM130641v1_genomic	s__algicola (UID2846)	98.68	0.99	0	93.73	d__Bacteria;p__Bacteroidota;c__Bacteroidia;o__Flavobacteriales;f__Flavobacteriaceae;g__Croceitalea;s__Croceitalea dokdonensis	Bacteria	Bacteroidota	Bacteroidia	Flavobacteriales	Flavobacteriaceae	Croceitalea	Croceitalea dokdonensis	16	16	3883802	3883802	0	3	454530	3	454530	8	161743	8	161743	794410	794410	11	97.763	0.41884	0.02692	Excellent
GCA_001310225.1	GCA_001310225.1_ASM131022v1_genomic	s__algicola (UID2846)	98.68	0.53	0	96.03	d__Bacteria;p__Bacteroidota;c__Bacteroidia;o__Flavobacteriales;f__Flavobacteriaceae;g__Algibacter_A;s__Algibacter_A alginicilyticus	Bacteria	Bacteroidota	Bacteroidia	Flavobacteriales	Flavobacteriaceae	Algibacter_A	Algibacter_A alginicilyticus	1	1	3994770	3994770	0	1	3994770	1	3994770	1	3994770	1	3994770	3994770	3994770	1	100	0.31801	0	Excellent
GCA_001315805.1	GCA_001315805.1_ASM131580v1_genomic	s__algicola (UID2846)	99.34	0.17	0	98.49	d__Bacteria;p__Bacteroidota;c__Bacteroidia;o__Flavobacteriales;f__Flavobacteriaceae;g__Olleya;s__Olleya sp000518525	Bacteria	Bacteroidota	Bacteroidia	Flavobacteriales	Flavobacteriaceae	Olleya	Olleya sp000518525	58	58	3384724	3384695	0.001	12	103396	12	103385	34	30360	34	30357	223494	223494	24	79.43	0.31157	0.02836	Excellent
GCA_001401755.1	GCA_001401755.1_ASM140175v1_genomic	s__algicola (UID2847)	99.62	0.19	0	98.67	d__Bacteria;p__Bacteroidota;c__Bacteroidia;o__Flavobacteriales;f__Flavobacteriaceae;g__Aquimarina;s__Aquimarina longa	Bacteria	Bacteroidota	Bacteroidia	Flavobacteriales	Flavobacteriaceae	Aquimarina	Aquimarina longa	67	75	5506799	5501201	0.102	7	309215	8	309215	19	66130	21	66130	837170	491245	22	93.606	0.31452	0.03365	Excellent
GCA_001403755.1	GCA_001403755.1_Chryseobacterium_senegalensis_genomic	o__Flavobacteriales (UID2815)	100	0.98	33.33	95.1	d__Bacteria;p__Bacteroidota;c__Bacteroidia;o__Flavobacteriales;f__Weeksellaceae;g__Kaistella;s__Kaistella sp001403755	Bacteria	Bacteroidota	Bacteroidia	Flavobacteriales	Weeksellaceae	Kaistella	Kaistella sp001403755	15	15	2563735	2563734	0	1	1479010	1	1479009	4	164263	4	164263	1479010	1479009	5	97.734	0.37166	0.04001	High
GCA_001404975.1	GCA_001404975.1_ASM140497v1_genomic	f__Flavobacteriaceae (UID2817)	99.65	0.07	0	99.3	d__Bacteria;p__Bacteroidota;c__Bacteroidia;o__Flavobacteriales;f__Flavobacteriaceae;g__Flavobacterium;s__Flavobacterium daejeonense_A	Bacteria	Bacteroidota	Bacteroidia	Flavobacteriales	Flavobacteriaceae	Flavobacterium	Flavobacterium daejeonense_A	28	28	3755556	3755556	0	5	272229	5	272229	15	79277	15	79277	611775	611775	17	94.014	0.35085	0.02697	Excellent
GCA_001404985.1	GCA_001404985.1_ASM140498v1_genomic	f__Flavobacteriaceae (UID2817)	99.65	0.05	0	99.4	d__Bacteria;p__Bacteroidota;c__Bacteroidia;o__Flavobacteriales;f__Flavobacteriaceae;g__Flavobacterium;s__Flavobacterium aquidurense_B	Bacteria	Bacteroidota	Bacteroidia	Flavobacteriales	Flavobacteriaceae	Flavobacterium	Flavobacterium aquidurense_B	16	16	5349683	5349683	0	4	609296	4	609296	9	167477	9	167477	906124	906124	11	97.48	0.3347	0.02851	Excellent
GCA_001413925.1	GCA_001413925.1_ASM141392v1_genomic	s__algicola (UID2847)	98.16	0.76	33.33	94.36	d__Bacteria;p__Bacteroidota;c__Bacteroidia;o__Flavobacteriales;f__Flavobacteriaceae;g__Nonlabens;s__Nonlabens sp001413925	Bacteria	Bacteroidota	Bacteroidia	Flavobacteriales	Flavobacteriaceae	Nonlabens	Nonlabens sp001413925	2	2	3260677	3260677	0	1	3231498	1	3231498	1	3231498	1	3231498	3231498	3231498	1	99.105	0.40936	0.02625	High
GCA_001413955.1	GCA_001413955.1_ASM141395v1_genomic	s__algicola (UID2846)	99.34	1.71	70	90.79	d__Bacteria;p__Bacteroidota;c__Bacteroidia;o__Flavobacteriales;f__Flavobacteriaceae;g__Muricauda;s__Muricauda eckloniae	Bacteria	Bacteroidota	Bacteroidia	Flavobacteriales	Flavobacteriaceae	Muricauda	Muricauda eckloniae	2	2	4132279	4132279	0	1	4118402	1	4118402	1	4118402	1	4118402	4118402	4118402	1	99.664	0.37849	0.00525	Medium
GCA_001418015.1	GCA_001418015.1_ASM141801v1_genomic	s__algicola (UID2846)	99.67	0.41	100	97.62	d__Bacteria;p__Bacteroidota;c__Bacteroidia;o__Flavobacteriales;f__Flavobacteriaceae;g__Lacinutrix;s__Lacinutrix mariniflava	Bacteria	Bacteroidota	Bacteroidia	Flavobacteriales	Flavobacteriaceae	Lacinutrix	Lacinutrix mariniflava	32	32	3973985	3973985	0	3	374262	3	374262	12	81511	12	81511	1246178	1246178	15	96.704	0.31775	0.02346	Medium
GCA_001418085.1	GCA_001418085.1_ASM141808v1_genomic	s__algicola (UID2846)	99.34	0.06	100	99.04	d__Bacteria;p__Bacteroidota;c__Bacteroidia;o__Flavobacteriales;f__Flavobacteriaceae;g__Lacinutrix;s__Lacinutrix algicola	Bacteria	Bacteroidota	Bacteroidia	Flavobacteriales	Flavobacteriaceae	Lacinutrix	Lacinutrix algicola	46	46	3661347	3661347	0	7	204393	7	204393	21	64629	21	64629	449564	449564	22	93.071	0.31365	0.03731	Medium
GCA_001418105.1	GCA_001418105.1_ASM141810v1_genomic	s__algicola (UID2846)	99.67	0.44	0	97.47	d__Bacteria;p__Bacteroidota;c__Bacteroidia;o__Flavobacteriales;f__Flavobacteriaceae;g__Oceanihabitans;s__Oceanihabitans himadriensis	Bacteria	Bacteroidota	Bacteroidia	Flavobacteriales	Flavobacteriaceae	Oceanihabitans	Oceanihabitans himadriensis	32	32	4166348	4166348	0	4	351089	4	351089	10	135771	10	135771	990725	990725	13	97.79	0.32602	0.03437	Excellent
GCA_001418685.1	GCA_001418685.1_ASM141868v1_genomic	k__Bacteria (UID2565)	100	0	0	100	d__Bacteria;p__Bacteroidota;c__Bacteroidia;o__Flavobacteriales;f__Weeksellaceae;g__Apibacter;s__Apibacter mensalis	Bacteria	Bacteroidota	Bacteroidia	Flavobacteriales	Weeksellaceae	Apibacter	Apibacter mensalis	42	48	2331098	2326086	0.215	5	183104	6	158456	14	60206	15	60206	308349	308349	15	93.944	0.30479	0.03691	Excellent
GCA_001420285.1	GCA_001420285.1_ASM142028v1_genomic	o__Flavobacteriales (UID2815)	100	0	0	100	d__Bacteria;p__Bacteroidota;c__Bacteroidia;o__Flavobacteriales;f__Weeksellaceae;g__Chryseobacterium;s__Chryseobacterium aquaticum	Bacteria	Bacteroidota	Bacteroidia	Flavobacteriales	Weeksellaceae	Chryseobacterium	Chryseobacterium aquaticum	21	21	3813178	3813178	0	3	465295	3	465295	9	131752	9	131752	1084211	1084211	12	98.967	0.33941	0.05613	Excellent
GCA_001421435.1	GCA_001421435.1_Leaf201_genomic	o__Flavobacteriales (UID2815)	100	0	0	100	d__Bacteria;p__Bacteroidota;c__Bacteroidia;o__Flavobacteriales;f__Weeksellaceae;g__Chryseobacterium;s__Chryseobacterium sp001421435	Bacteria	Bacteroidota	Bacteroidia	Flavobacteriales	Weeksellaceae	Chryseobacterium	Chryseobacterium sp001421435	144	144	4338957	4338930	0.001	21	51686	21	51686	79	15459	79	15459	325355	325353	22	51.745	0.39541	0.04165	Excellent
GCA_001422725.1	GCA_001422725.1_Leaf82_genomic	f__Flavobacteriaceae (UID2817)	99.65	0.55	25	96.9	d__Bacteria;p__Bacteroidota;c__Bacteroidia;o__Flavobacteriales;f__Flavobacteriaceae;g__Flavobacterium;s__Flavobacterium sp001422725	Bacteria	Bacteroidota	Bacteroidia	Flavobacteriales	Flavobacteriaceae	Flavobacterium	Flavobacterium sp001422725	37	37	5674764	5674740	0	5	308751	5	308751	17	84933	17	84933	861039	861037	21	96.253	0.33353	0.02032	High
GCA_001423985.1	GCA_001423985.1_Leaf359_genomic	f__Flavobacteriaceae (UID2817)	99.65	0.35	0	97.9	d__Bacteria;p__Bacteroidota;c__Bacteroidia;o__Flavobacteriales;f__Flavobacteriaceae;g__Flavobacterium;s__Flavobacterium lindanitolerans	Bacteria	Bacteroidota	Bacteroidia	Flavobacteriales	Flavobacteriaceae	Flavobacterium	Flavobacterium lindanitolerans	16	198	3801380	3789678	0.308	3	572985	15	85420	7	322113	46	22003	888273	220928	9	98.225	0.37914	0.05799	Excellent
GCA_001424105.1	GCA_001424105.1_Leaf394_genomic	o__Flavobacteriales (UID2815)	100	0	0	100	d__Bacteria;p__Bacteroidota;c__Bacteroidia;o__Flavobacteriales;f__Weeksellaceae;g__Chryseobacterium;s__Chryseobacterium sp001424105	Bacteria	Bacteroidota	Bacteroidia	Flavobacteriales	Weeksellaceae	Chryseobacterium	Chryseobacterium sp001424105	17	129	4318453	4314005	0.103	1	2347949	14	102619	5	332559	47	23905	2347949	270602	8	98.239	0.36519	0.04404	Excellent
GCA_001424145.1	GCA_001424145.1_Leaf404_genomic	o__Flavobacteriales (UID2815)	100	0	0	100	d__Bacteria;p__Bacteroidota;c__Bacteroidia;o__Flavobacteriales;f__Weeksellaceae;g__Chryseobacterium;s__Chryseobacterium sp001424145	Bacteria	Bacteroidota	Bacteroidia	Flavobacteriales	Weeksellaceae	Chryseobacterium	Chryseobacterium sp001424145	17	18	3939915	3939852	0.002	3	576088	3	576087	10	103218	10	103218	879388	808118	13	98.521	0.36695	0.01704	Excellent
GCA_001424585.1	GCA_001424585.1_Leaf180_genomic	o__Flavobacteriales (UID2815)	100	0	0	100	d__Bacteria;p__Bacteroidota;c__Bacteroidia;o__Flavobacteriales;f__Weeksellaceae;g__Chryseobacterium;s__Chryseobacterium sp001424585	Bacteria	Bacteroidota	Bacteroidia	Flavobacteriales	Weeksellaceae	Chryseobacterium	Chryseobacterium sp001424585	15	15	3353784	3353762	0.001	2	436909	2	436900	6	151053	6	151053	1537922	1537918	8	96.296	0.38334	0.02479	Excellent
GCA_001425355.1	GCA_001425355.1_Leaf405_genomic	o__Flavobacteriales (UID2815)	100	0	0	100	d__Bacteria;p__Bacteroidota;c__Bacteroidia;o__Flavobacteriales;f__Weeksellaceae;g__Chryseobacterium;s__Chryseobacterium sp001425355	Bacteria	Bacteroidota	Bacteroidia	Flavobacteriales	Weeksellaceae	Chryseobacterium	Chryseobacterium sp001425355	21	23	4492507	4492365	0.003	3	623944	3	623943	12	102574	12	94221	1297594	1297592	16	97.257	0.34274	0.00967	Excellent
GCA_001427905.1	GCA_001427905.1_Root420_genomic	f__Flavobacteriaceae (UID2817)	99.65	0.14	0	98.95	d__Bacteria;p__Bacteroidota;c__Bacteroidia;o__Flavobacteriales;f__Flavobacteriaceae;g__Flavobacterium;s__Flavobacterium sp001427905	Bacteria	Bacteroidota	Bacteroidia	Flavobacteriales	Flavobacteriaceae	Flavobacterium	Flavobacterium sp001427905	34	48	5627472	5626800	0.012	5	370611	5	345106	17	76251	19	75538	811907	811907	22	95.98	0.34126	0.04687	Excellent
GCA_001428525.1	GCA_001428525.1_Root186_genomic	f__Flavobacteriaceae (UID2817)	99.65	1.06	0	94.35	d__Bacteria;p__Bacteroidota;c__Bacteroidia;o__Flavobacteriales;f__Flavobacteriaceae;g__Flavobacterium;s__Flavobacterium sp001428525	Bacteria	Bacteroidota	Bacteroidia	Flavobacteriales	Flavobacteriaceae	Flavobacterium	Flavobacterium sp001428525	17	23	5530138	5529959	0.003	4	515722	5	514403	9	321999	10	321998	1245812	823734	12	99.142	0.33738	0.03509	Excellent
GCA_001429295.1	GCA_001429295.1_Root935_genomic	f__Flavobacteriaceae (UID2817)	99.29	0.62	20	96.19	d__Bacteria;p__Bacteroidota;c__Bacteroidia;o__Flavobacteriales;f__Flavobacteriaceae;g__Flavobacterium;s__Flavobacterium sp001429295	Bacteria	Bacteroidota	Bacteroidia	Flavobacteriales	Flavobacteriaceae	Flavobacterium	Flavobacterium sp001429295	13	86	5087956	5083259	0.092	2	1327108	8	188023	4	677152	24	70648	1616184	510232	7	99.743	0.33579	0.07297	High
GCA_001429765.1	GCA_001429765.1_Root901_genomic	f__Flavobacteriaceae (UID2817)	99.65	0.49	0	97.2	d__Bacteria;p__Bacteroidota;c__Bacteroidia;o__Flavobacteriales;f__Flavobacteriaceae;g__Flavobacterium;s__Flavobacterium sp001429765	Bacteria	Bacteroidota	Bacteroidia	Flavobacteriales	Flavobacteriaceae	Flavobacterium	Flavobacterium sp001429765	12	14	4986332	4986159	0.003	3	827579	3	771927	7	314587	8	314584	1307598	908820	10	99.935	0.34192	0.02991	Excellent
GCA_001430825.1	GCA_001430825.1_ASM143082v1_genomic	s__algicola (UID2846)	99.67	0.42	0	97.57	d__Bacteria;p__Bacteroidota;c__Bacteroidia;o__Flavobacteriales;f__Flavobacteriaceae;g__Sediminicola;s__Sediminicola sp001430825	Bacteria	Bacteroidota	Bacteroidia	Flavobacteriales	Flavobacteriaceae	Sediminicola	Sediminicola sp001430825	1	1	3569807	3569807	0	1	3569807	1	3569807	1	3569807	1	3569807	3569807	3569807	1	100	0.39405	0	Excellent
GCA_001430865.1	GCA_001430865.1_ASM143086v1_genomic	f__Flavobacteriaceae (UID2817)	99.35	0.8	83.33	95.35	d__Bacteria;p__Bacteroidota;c__Bacteroidia;o__Flavobacteriales;f__Flavobacteriaceae;g__Nonlabens;s__Nonlabens tegetincola	Bacteria	Bacteroidota	Bacteroidia	Flavobacteriales	Flavobacteriaceae	Nonlabens	Nonlabens tegetincola	1	1	2884293	2884293	0	1	2884293	1	2884293	1	2884293	1	2884293	2884293	2884293	1	100	0.35451	0	Medium
GCA_001431365.1	GCA_001431365.1_ASM143136v1_genomic	s__algicola (UID2847)	99.43	0.51	0	96.88	d__Bacteria;p__Bacteroidota;c__Bacteroidia;o__Flavobacteriales;f__Flavobacteriaceae;g__Salegentibacter;s__Salegentibacter mishustinae	Bacteria	Bacteroidota	Bacteroidia	Flavobacteriales	Flavobacteriaceae	Salegentibacter	Salegentibacter mishustinae	38	38	3775942	3775942	0	4	439065	4	439065	9	133575	9	133575	639574	639574	11	94.93	0.36898	0.03693	Excellent
GCA_001431805.1	GCA_001431805.1_ASM143180v1_genomic	f__Flavobacteriaceae (UID2817)	99.65	0.35	0	97.9	d__Bacteria;p__Bacteroidota;c__Bacteroidia;o__Flavobacteriales;f__Flavobacteriaceae;g__Flavobacterium;s__Flavobacterium psychrophilum_A	Bacteria	Bacteroidota	Bacteroidia	Flavobacteriales	Flavobacteriaceae	Flavobacterium	Flavobacterium psychrophilum_A	1	1	4142224	4142224	0	1	4142224	1	4142224	1	4142224	1	4142224	4142224	4142224	1	100	0.39049	0	Excellent
GCA_001438125.1	GCA_001438125.1_ASM143812v1_genomic	s__algicola (UID2847)	93.58	1.08	14.29	88.18	d__Bacteria;p__Bacteroidota;c__Bacteroidia;o__Flavobacteriales;f__Flavobacteriaceae;g__BACL21;s__BACL21 sp002384055	Bacteria	Bacteroidota	Bacteroidia	Flavobacteriales	Flavobacteriaceae	BACL21	BACL21 sp002384055	109	109	1915951	1915951	0	21	28212	21	28212	64	10000	64	10000	88771	88771	7	23.437	0.44132	0.02209	High
GCA_001438225.1	GCA_001438225.1_ASM143822v1_genomic	s__algicola (UID2846)	87.92	1.29	16.67	81.47	d__Bacteria;p__Bacteroidota;c__Bacteroidia;o__Flavobacteriales;f__Flavobacteriaceae;g__MAG-120531;s__MAG-120531 sp000173115	Bacteria	Bacteroidota	Bacteroidia	Flavobacteriales	Flavobacteriaceae	MAG-120531	MAG-120531 sp000173115	522	522	1638910	1638910	0	121	3953	121	3953	390	1478	390	1478	20275	20275	0	0	0.39048	0.02503	High
GCA_001438245.1	GCA_001438245.1_ASM143824v1_genomic	s__algicola (UID2846)	77.99	3.53	27.78	60.34	d__Bacteria;p__Bacteroidota;c__Bacteroidia;o__Flavobacteriales;f__Flavobacteriaceae;g__MAG-120531;s__MAG-120531 sp000173115	Bacteria	Bacteroidota	Bacteroidia	Flavobacteriales	Flavobacteriaceae	MAG-120531	MAG-120531 sp000173115	658	658	1498937	1498937	0	183	2659	183	2659	524	1241	524	1241	11420	11420	0	0	0.38692	0.02982	Medium
GCA_001439205.1	GCA_001439205.1_ASM143920v1_genomic	k__Bacteria (UID2566)	87.13	2.94	25	72.43	d__Bacteria;p__Bacteroidota;c__Bacteroidia;o__Flavobacteriales;f__Flavobacteriaceae;g__MAG-121220-bin8;s__	Bacteria	Bacteroidota	Bacteroidia	Flavobacteriales	Flavobacteriaceae	MAG-121220-bin8	MAG-121220-bin8 sp.	518	518	1480518	1480518	0	136	3426	136	3426	397	1466	397	1466	14929	14929	0	0	0.3	0.02585	High
GCA_001439215.1	GCA_001439215.1_ASM143921v1_genomic	s__algicola (UID2846)	93.65	0.66	0	90.35	d__Bacteria;p__Bacteroidota;c__Bacteroidia;o__Flavobacteriales;f__Flavobacteriaceae;g__MAG-120531;s__MAG-120531 sp000173115	Bacteria	Bacteroidota	Bacteroidia	Flavobacteriales	Flavobacteriaceae	MAG-120531	MAG-120531 sp000173115	208	208	2086531	2086531	0	24	22088	24	22088	109	4301	109	4301	120247	120247	7	23.33	0.38316	0.03603	Excellent
GCA_001439315.1	GCA_001439315.1_ASM143931v1_genomic	f__Flavobacteriaceae (UID2845)	91.77	1.24	28.57	85.57	d__Bacteria;p__Bacteroidota;c__Bacteroidia;o__Flavobacteriales;f__Flavobacteriaceae;g__Polaribacter;s__Polaribacter sp002340765	Bacteria	Bacteroidota	Bacteroidia	Flavobacteriales	Flavobacteriaceae	Polaribacter	Polaribacter sp002340765	520	520	2408986	2408986	0	103	6612	103	6612	359	2177	359	2177	27387	27387	0	0	0.32075	0.02646	High
GCA_001439665.1	GCA_001439665.1_ASM143966v1_genomic	s__algicola (UID2846)	98.35	1.48	0	90.95	d__Bacteria;p__Bacteroidota;c__Bacteroidia;o__Flavobacteriales;f__Flavobacteriaceae;g__Formosa;s__Formosa algae	Bacteria	Bacteroidota	Bacteroidia	Flavobacteriales	Flavobacteriaceae	Formosa	Formosa algae	82	82	4292461	4292461	0	13	104774	13	104774	42	28363	42	28363	275779	275779	28	78.418	0.33404	0.02582	Excellent
GCA_001447995.1	GCA_001447995.1_DSW8_denovo_v1_genomic	s__algicola (UID2846)	99.67	0.33	0	98.02	d__Bacteria;p__Bacteroidota;c__Bacteroidia;o__Flavobacteriales;f__Flavobacteriaceae;g__Maribacter;s__Maribacter dokdonensis	Bacteria	Bacteroidota	Bacteroidia	Flavobacteriales	Flavobacteriaceae	Maribacter	Maribacter dokdonensis	16	16	4434543	4434543	0	1	2230298	1	2230298	6	151045	6	151045	2230298	2230298	9	98.641	0.35952	0.01432	Excellent
GCA_001456155.1	GCA_001456155.1_ASM145615v1_genomic	o__Flavobacteriales (UID2815)	100	0	0	100	d__Bacteria;p__Bacteroidota;c__Bacteroidia;o__Flavobacteriales;f__Weeksellaceae;g__Chryseobacterium;s__Chryseobacterium sp001456155	Bacteria	Bacteroidota	Bacteroidia	Flavobacteriales	Weeksellaceae	Chryseobacterium	Chryseobacterium sp001456155	2	2	4077766	4077766	0	1	4072208	1	4072208	1	4072208	1	4072208	4072208	4072208	1	99.864	0.35643	0.0145	Excellent
GCA_001464475.1	GCA_001464475.1_Flavobacteriaceae_bacterium_Ga0077528_genomic	f__Flavobacteriaceae (UID2817)	98.41	1.01	0	93.36	d__Bacteria;p__Bacteroidota;c__Bacteroidia;o__Flavobacteriales;f__Flavobacteriaceae;g__Flavobacterium;s__Flavobacterium sp001464475	Bacteria	Bacteroidota	Bacteroidia	Flavobacteriales	Flavobacteriaceae	Flavobacterium	Flavobacterium sp001464475	52	52	3450020	3450020	0	6	131216	6	131216	25	33746	25	33746	928275	928275	16	79.782	0.31468	0.02054	Excellent
GCA_001481655.1	GCA_001481655.1_ASM148165v1_genomic	f__Flavobacteriaceae (UID2817)	99.65	0.18	0	98.75	d__Bacteria;p__Bacteroidota;c__Bacteroidia;o__Flavobacteriales;f__Flavobacteriaceae;g__Myroides;s__Myroides odoratimimus	Bacteria	Bacteroidota	Bacteroidia	Flavobacteriales	Flavobacteriaceae	Myroides	Myroides odoratimimus	2	2	4457748	4457747	0	1	4366950	1	4366949	1	4366950	1	4366949	4366950	4366949	2	100	0.34128	0.0145	Excellent
GCA_001482795.1	GCA_001482795.1_ASM148279v1_genomic	k__Bacteria (UID2565)	100	0	0	100	d__Bacteria;p__Bacteroidota;c__Bacteroidia;o__Flavobacteriales;f__Weeksellaceae;g__Elizabethkingia;s__Elizabethkingia anophelis	Bacteria	Bacteroidota	Bacteroidia	Flavobacteriales	Weeksellaceae	Elizabethkingia	Elizabethkingia anophelis	83	83	4023312	4023312	0	14	103552	14	103552	39	30411	39	30411	279459	279459	32	84.032	0.35609	0.029	Excellent
GCA_001482835.1	GCA_001482835.1_ASM148283v1_genomic	f__Flavobacteriaceae (UID2817)	95.76	0.97	0	90.91	d__Bacteria;p__Bacteroidota;c__Bacteroidia;o__Flavobacteriales;f__Flavobacteriaceae;g__Myroides;s__Myroides marinus	Bacteria	Bacteroidota	Bacteroidia	Flavobacteriales	Flavobacteriaceae	Myroides	Myroides marinus	85	85	3900601	3900601	0	8	155107	8	155107	28	27333	28	27333	476768	476768	22	84.211	0.33445	0.04036	Excellent
GCA_001483145.1	GCA_001483145.1_ASM148314v1_genomic	k__Bacteria (UID2565)	100	0	0	100	d__Bacteria;p__Bacteroidota;c__Bacteroidia;o__Flavobacteriales;f__Weeksellaceae;g__Elizabethkingia;s__Elizabethkingia miricola	Bacteria	Bacteroidota	Bacteroidia	Flavobacteriales	Weeksellaceae	Elizabethkingia	Elizabethkingia miricola	24	24	4286053	4286053	0	5	374739	5	374739	13	131214	13	131214	671192	671192	17	98.926	0.36034	0.02754	Excellent
GCA_001483385.1	GCA_001483385.1_ASM148338v1_genomic	f__Flavobacteriaceae (UID2845)	99.11	0.07	0	98.76	d__Bacteria;p__Bacteroidota;c__Bacteroidia;o__Flavobacteriales;f__Flavobacteriaceae;g__Tenacibaculum;s__Tenacibaculum dicentrarchi_C	Bacteria	Bacteroidota	Bacteroidia	Flavobacteriales	Flavobacteriaceae	Tenacibaculum	Tenacibaculum dicentrarchi_C	1	1	2918253	2918253	0	1	2918253	1	2918253	1	2918253	1	2918253	2918253	2918253	1	100	0.3148	0	Excellent
GCA_001485415.1	GCA_001485415.1_ASM148541v1_genomic	f__Flavobacteriaceae (UID2817)	99.65	1.59	88.89	91.7	d__Bacteria;p__Bacteroidota;c__Bacteroidia;o__Flavobacteriales;f__Flavobacteriaceae;g__Myroides;s__Myroides odoratimimus	Bacteria	Bacteroidota	Bacteroidia	Flavobacteriales	Flavobacteriaceae	Myroides	Myroides odoratimimus	65	65	4240762	4240762	0	8	155249	8	155249	31	31757	31	31757	478860	478860	24	83.277	0.33883	0.03237	Medium
GCA_001485515.1	GCA_001485515.1_ASM148551v1_genomic	f__Flavobacteriaceae (UID2817)	99.18	0.62	0	96.08	d__Bacteria;p__Bacteroidota;c__Bacteroidia;o__Flavobacteriales;f__Flavobacteriaceae;g__Flavobacterium;s__Flavobacterium psychrophilum	Bacteria	Bacteroidota	Bacteroidia	Flavobacteriales	Flavobacteriaceae	Flavobacterium	Flavobacterium psychrophilum	182	182	2705210	2705209	0	22	38419	22	38419	75	8357	75	8357	128342	128342	16	41.576	0.32475	0.03305	Excellent
GCA_001507325.1	GCA_001507325.1_ASM150732v1_genomic	o__Flavobacteriales (UID2815)	100	0.49	0	97.55	d__Bacteria;p__Bacteroidota;c__Bacteroidia;o__Flavobacteriales;f__Weeksellaceae;g__Chryseobacterium;s__Chryseobacterium greenlandense	Bacteria	Bacteroidota	Bacteroidia	Flavobacteriales	Weeksellaceae	Chryseobacterium	Chryseobacterium greenlandense	21	21	4036521	4036521	0	3	610603	3	610603	8	142042	8	142042	802974	802974	12	95.947	0.34088	0.05902	Excellent
GCA_001507335.1	GCA_001507335.1_ASM150733v1_genomic	o__Flavobacteriales (UID2815)	100	0.25	100	98.75	d__Bacteria;p__Bacteroidota;c__Bacteroidia;o__Flavobacteriales;f__Weeksellaceae;g__Chryseobacterium;s__Chryseobacterium sp000799255	Bacteria	Bacteroidota	Bacteroidia	Flavobacteriales	Weeksellaceae	Chryseobacterium	Chryseobacterium sp000799255	16	16	3874551	3874551	0	3	746630	3	746630	9	158012	9	158012	814241	814241	12	98.943	0.35171	0.02079	Medium
GCA_001507425.1	GCA_001507425.1_ASM150742v1_genomic	f__Flavobacteriaceae (UID2817)	99.29	1.11	20	93.74	d__Bacteria;p__Bacteroidota;c__Bacteroidia;o__Flavobacteriales;f__Flavobacteriaceae;g__Flavobacterium;s__Flavobacterium sp001507425	Bacteria	Bacteroidota	Bacteroidia	Flavobacteriales	Flavobacteriaceae	Flavobacterium	Flavobacterium sp001507425	92	92	5828735	5828735	0	11	180315	11	180315	32	49356	32	49356	470143	470143	31	89.877	0.33217	0.03611	High
GCA_001510795.1	GCA_001510795.1_ASM151079v1_genomic	f__Flavobacteriaceae (UID2817)	96.11	0.8	33.33	92.11	d__Bacteria;p__Bacteroidota;c__Bacteroidia;o__Flavobacteriales;f__Flavobacteriaceae;g__Flavobacterium;s__Flavobacterium psychrophilum	Bacteria	Bacteroidota	Bacteroidia	Flavobacteriales	Flavobacteriaceae	Flavobacterium	Flavobacterium psychrophilum	245	245	2713260	2713260	0	12	70371	12	70371	39	18587	39	18587	197778	197778	22	72.579	0.32588	0.0768	High
GCA_001510855.1	GCA_001510855.1_ASM151085v1_genomic	f__Flavobacteriaceae (UID2817)	99.29	0.8	0	95.29	d__Bacteria;p__Bacteroidota;c__Bacteroidia;o__Flavobacteriales;f__Flavobacteriaceae;g__Flavobacterium;s__Flavobacterium psychrophilum	Bacteria	Bacteroidota	Bacteroidia	Flavobacteriales	Flavobacteriaceae	Flavobacterium	Flavobacterium psychrophilum	211	211	2822685	2822685	0	13	76644	13	76644	41	19401	41	19401	230920	230920	22	70.044	0.32577	0.08623	Excellent
GCA_001510875.1	GCA_001510875.1_ASM151087v1_genomic	f__Flavobacteriaceae (UID2817)	99.29	2.55	5.56	86.54	d__Bacteria;p__Bacteroidota;c__Bacteroidia;o__Flavobacteriales;f__Flavobacteriaceae;g__Flavobacterium;s__Flavobacterium psychrophilum	Bacteria	Bacteroidota	Bacteroidia	Flavobacteriales	Flavobacteriaceae	Flavobacterium	Flavobacterium psychrophilum	433	433	2945333	2945333	0	11	88548	11	88548	37	9976	37	9976	268212	268212	23	77.123	0.32865	0.06771	Excellent
GCA_001516145.1	GCA_001516145.1_41k_genomic	f__Flavobacteriaceae (UID2845)	91.39	6.14	72.73	60.69	d__Bacteria;p__Bacteroidota;c__Bacteroidia;o__Flavobacteriales;f__Flavobacteriaceae;g__Lutibacter;s__Lutibacter sp003516285	Bacteria	Bacteroidota	Bacteroidia	Flavobacteriales	Flavobacteriaceae	Lutibacter	Lutibacter sp003516285	84	84	3179112	3179112	0	19	63050	19	63050	51	19804	51	19804	130173	130173	26	64.038	0.35184	0.02374	Medium
GCA_001521735.1	GCA_001521735.1_ASM152173v1_genomic	k__Bacteria (UID2565)	100	0	0	100	d__Bacteria;p__Bacteroidota;c__Bacteroidia;o__Flavobacteriales;f__Weeksellaceae;g__Elizabethkingia;s__Elizabethkingia bruuniana	Bacteria	Bacteroidota	Bacteroidia	Flavobacteriales	Weeksellaceae	Elizabethkingia	Elizabethkingia bruuniana	27	29	4229770	4229548	0.005	4	397260	4	381022	9	238586	9	238586	821148	821148	11	97.946	0.35839	0.03756	Excellent
GCA_001521745.1	GCA_001521745.1_ASM152174v1_genomic	k__Bacteria (UID2565)	100	1.08	0	94.6	d__Bacteria;p__Bacteroidota;c__Bacteroidia;o__Flavobacteriales;f__Weeksellaceae;g__Elizabethkingia;s__Elizabethkingia miricola	Bacteria	Bacteroidota	Bacteroidia	Flavobacteriales	Weeksellaceae	Elizabethkingia	Elizabethkingia miricola	12	13	4247713	4247521	0.005	1	2308522	2	1082022	3	549955	4	549955	2308522	1226308	5	99.737	0.35914	0.04847	Excellent
GCA_001521755.1	GCA_001521755.1_ASM152175v1_genomic	k__Bacteria (UID2565)	100	0	0	100	d__Bacteria;p__Bacteroidota;c__Bacteroidia;o__Flavobacteriales;f__Weeksellaceae;g__Elizabethkingia;s__Elizabethkingia meningoseptica	Bacteria	Bacteroidota	Bacteroidia	Flavobacteriales	Weeksellaceae	Elizabethkingia	Elizabethkingia meningoseptica	24	45	3853643	3851634	0.052	3	599592	3	599592	7	180255	8	129646	765934	765934	9	96.483	0.36432	0.02933	Excellent
GCA_001521765.1	GCA_001521765.1_ASM152176v1_genomic	k__Bacteria (UID2565)	100	0	0	100	d__Bacteria;p__Bacteroidota;c__Bacteroidia;o__Flavobacteriales;f__Weeksellaceae;g__Elizabethkingia;s__Elizabethkingia ursingii	Bacteria	Bacteroidota	Bacteroidia	Flavobacteriales	Weeksellaceae	Elizabethkingia	Elizabethkingia ursingii	49	53	4339697	4339237	0.011	8	204849	9	177980	20	115801	22	90918	369012	369012	22	94.815	0.35581	0.03983	Excellent
GCA_001521815.1	GCA_001521815.1_ASM152181v1_genomic	k__Bacteria (UID2565)	100	1.08	0	94.6	d__Bacteria;p__Bacteroidota;c__Bacteroidia;o__Flavobacteriales;f__Weeksellaceae;g__Elizabethkingia;s__Elizabethkingia anophelis	Bacteria	Bacteroidota	Bacteroidia	Flavobacteriales	Weeksellaceae	Elizabethkingia	Elizabethkingia anophelis	25	26	3959896	3959682	0.005	5	361029	5	361029	11	153530	12	109578	664060	664060	15	98.863	0.35557	0.03433	Excellent
GCA_001529295.1	GCA_001529295.1_ASM152929v1_genomic	f__Flavobacteriaceae (UID2817)	99.29	0.11	0	98.74	d__Bacteria;p__Bacteroidota;c__Bacteroidia;o__Flavobacteriales;f__Flavobacteriaceae;g__Flavobacterium;s__Flavobacterium sp001529295	Bacteria	Bacteroidota	Bacteroidia	Flavobacteriales	Flavobacteriaceae	Flavobacterium	Flavobacterium sp001529295	38	38	3827405	3827405	0	3	290783	3	290783	12	73268	12	73268	1014695	1014695	13	92.158	0.34359	0.03464	Excellent
GCA_001534645.1	GCA_001534645.1_ASM153464v1_genomic	f__Flavobacteriaceae (UID2817)	99.65	0.18	0	98.75	d__Bacteria;p__Bacteroidota;c__Bacteroidia;o__Flavobacteriales;f__Flavobacteriaceae;g__Flavobacterium;s__Flavobacterium columnare_A	Bacteria	Bacteroidota	Bacteroidia	Flavobacteriales	Flavobacteriaceae	Flavobacterium	Flavobacterium columnare_A	1	1	3321600	3321600	0	1	3321600	1	3321600	1	3321600	1	3321600	3321600	3321600	1	100	0.30803	0	Excellent
GCA_001543325.1	GCA_001543325.1_ASM154332v1_genomic	f__Flavobacteriaceae (UID2845)	97.38	0.4	0	95.38	d__Bacteria;p__Bacteroidota;c__Bacteroidia;o__Flavobacteriales;f__Flavobacteriaceae;g__Lutibacter;s__Lutibacter profundi	Bacteria	Bacteroidota	Bacteroidia	Flavobacteriales	Flavobacteriaceae	Lutibacter	Lutibacter profundi	1	1	2966978	2966978	0	1	2966978	1	2966978	1	2966978	1	2966978	2966978	2966978	1	100	0.2977	0	Excellent
GCA_001544435.1	GCA_001544435.1_Chryseobacterium_indologenes_genomic	o__Flavobacteriales (UID2815)	99.75	0.49	0	97.3	d__Bacteria;p__Bacteroidota;c__Bacteroidia;o__Flavobacteriales;f__Weeksellaceae;g__Chryseobacterium;s__Chryseobacterium indologenes	Bacteria	Bacteroidota	Bacteroidia	Flavobacteriales	Weeksellaceae	Chryseobacterium	Chryseobacterium indologenes	381	381	4972571	4972505	0.001	70	22188	70	22188	230	6774	230	6774	135560	135558	10	13.975	0.37367	0.02559	Excellent
GCA_001549985.1	GCA_001549985.1_ASM154998v1_genomic	f__Flavobacteriaceae (UID2817)	99.65	1.94	7.69	89.95	d__Bacteria;p__Bacteroidota;c__Bacteroidia;o__Flavobacteriales;f__Flavobacteriaceae;g__Myroides;s__Myroides odoratus_A	Bacteria	Bacteroidota	Bacteroidia	Flavobacteriales	Flavobacteriaceae	Myroides	Myroides odoratus_A	82	82	4098192	4098182	0	7	193341	7	193341	22	67745	22	67745	686830	686830	24	92.912	0.35825	0.08654	Excellent
GCA_001553545.1	GCA_001553545.1_ASM155354v1_genomic	p__Bacteroidetes (UID2605)	100	1.43	0	92.85	d__Bacteria;p__Bacteroidota;c__Bacteroidia;o__Flavobacteriales;f__Flavobacteriaceae;g__Capnocytophaga;s__Capnocytophaga haemolytica	Bacteria	Bacteroidota	Bacteroidia	Flavobacteriales	Flavobacteriaceae	Capnocytophaga	Capnocytophaga haemolytica	1	1	2688484	2688484	0	1	2688484	1	2688484	1	2688484	1	2688484	2688484	2688484	1	100	0.44233	0	Excellent
GCA_001556235.1	GCA_001556235.1_ASM155623v1_genomic	o__Flavobacteriales (UID2815)	100	0.49	0	97.55	d__Bacteria;p__Bacteroidota;c__Bacteroidia;o__Flavobacteriales;f__Weeksellaceae;g__Chryseobacterium;s__Chryseobacterium shandongense	Bacteria	Bacteroidota	Bacteroidia	Flavobacteriales	Weeksellaceae	Chryseobacterium	Chryseobacterium shandongense	383	383	4396348	4396348	0	25	56872	25	56872	80	14424	80	14424	262326	262326	32	59.304	0.36633	0.05436	Excellent
GCA_001563495.1	GCA_001563495.1_ASM156349v1_genomic	o__Flavobacteriales (UID2815)	100	0.25	0	98.75	d__Bacteria;p__Bacteroidota;c__Bacteroidia;o__Flavobacteriales;f__Weeksellaceae;g__Chryseobacterium;s__Chryseobacterium kwangjuense	Bacteria	Bacteroidota	Bacteroidia	Flavobacteriales	Weeksellaceae	Chryseobacterium	Chryseobacterium kwangjuense	22	22	5087431	5087431	0	2	1120681	2	1120681	6	204272	6	204272	2133668	2133668	9	99.015	0.38482	0.0453	Excellent
GCA_001573155.1	GCA_001573155.1_ASM157315v1_genomic	s__algicola (UID2847)	98.48	0	0	98.48	d__Bacteria;p__Bacteroidota;c__Bacteroidia;o__Flavobacteriales;f__Flavobacteriaceae;g__Aequorivita;s__Aequorivita aquimaris	Bacteria	Bacteroidota	Bacteroidia	Flavobacteriales	Flavobacteriaceae	Aequorivita	Aequorivita aquimaris	66	66	3147268	3147268	0	3	439587	3	439587	11	77650	11	77650	608951	608951	12	93.373	0.39933	0.1151	Excellent
GCA_001580475.1	GCA_001580475.1_ASM158047v1_genomic	f__Flavobacteriaceae (UID2817)	99.65	0.18	0	98.75	d__Bacteria;p__Bacteroidota;c__Bacteroidia;o__Flavobacteriales;f__Flavobacteriaceae;g__Flavobacterium;s__Flavobacterium columnare	Bacteria	Bacteroidota	Bacteroidia	Flavobacteriales	Flavobacteriaceae	Flavobacterium	Flavobacterium columnare	1	1	3261404	3261382	0.001	1	3261404	1	3261382	1	3261404	1	3261382	3261404	3261382	1	100	0.31704	0	Excellent
GCA_001589345.1	GCA_001589345.1_RCAD0122_genomic	o__Flavobacteriales (UID2815)	100	0	0	100	d__Bacteria;p__Bacteroidota;c__Bacteroidia;o__Flavobacteriales;f__Weeksellaceae;g__Riemerella;s__Riemerella anatipestifer	Bacteria	Bacteroidota	Bacteroidia	Flavobacteriales	Weeksellaceae	Riemerella	Riemerella anatipestifer	37	37	2198654	2198654	0	3	212361	3	212361	9	68507	9	68507	681804	681804	9	92.542	0.34982	0.03482	Excellent
GCA_001593385.1	GCA_001593385.1_ASM159338v1_genomic	o__Flavobacteriales (UID2815)	100	0.25	0	98.75	d__Bacteria;p__Bacteroidota;c__Bacteroidia;o__Flavobacteriales;f__Weeksellaceae;g__Chryseobacterium;s__Chryseobacterium cucumeris	Bacteria	Bacteroidota	Bacteroidia	Flavobacteriales	Weeksellaceae	Chryseobacterium	Chryseobacterium cucumeris	47	47	5329483	5329483	0	3	611595	3	611595	10	166054	10	166054	1437779	1437779	13	97.433	0.36094	0.05389	Excellent
GCA_001596175.2	GCA_001596175.2_ASM159617v2_genomic	k__Bacteria (UID2565)	100	1.08	0	94.6	d__Bacteria;p__Bacteroidota;c__Bacteroidia;o__Flavobacteriales;f__Weeksellaceae;g__Elizabethkingia;s__Elizabethkingia anophelis	Bacteria	Bacteroidota	Bacteroidia	Flavobacteriales	Weeksellaceae	Elizabethkingia	Elizabethkingia anophelis	1	1	3931222	3931222	0	1	3931222	1	3931222	1	3931222	1	3931222	3931222	3931222	1	100	0.35765	0	Excellent
GCA_001602525.1	GCA_001602525.1_ASM160252v1_genomic	f__Flavobacteriaceae (UID2817)	99.65	0.05	0	99.4	d__Bacteria;p__Bacteroidota;c__Bacteroidia;o__Flavobacteriales;f__Flavobacteriaceae;g__Flavobacterium;s__Flavobacterium chilense	Bacteria	Bacteroidota	Bacteroidia	Flavobacteriales	Flavobacteriaceae	Flavobacterium	Flavobacterium chilense	21	21	5924510	5924510	0	4	423362	4	423362	12	146025	12	146025	1210922	1210922	16	98.381	0.33656	0.01224	Excellent
GCA_001618465.2	GCA_001618465.2_ASM161846v2_genomic	k__Bacteria (UID2565)	100	1.08	0	94.6	d__Bacteria;p__Bacteroidota;c__Bacteroidia;o__Flavobacteriales;f__Weeksellaceae;g__Elizabethkingia;s__Elizabethkingia anophelis	Bacteria	Bacteroidota	Bacteroidia	Flavobacteriales	Weeksellaceae	Elizabethkingia	Elizabethkingia anophelis	1	1	3931222	3931222	0	1	3931222	1	3931222	1	3931222	1	3931222	3931222	3931222	1	100	0.35765	0	Excellent
GCA_001618505.2	GCA_001618505.2_ASM161850v2_genomic	k__Bacteria (UID2565)	100	1.08	0	94.6	d__Bacteria;p__Bacteroidota;c__Bacteroidia;o__Flavobacteriales;f__Weeksellaceae;g__Elizabethkingia;s__Elizabethkingia anophelis	Bacteria	Bacteroidota	Bacteroidia	Flavobacteriales	Weeksellaceae	Elizabethkingia	Elizabethkingia anophelis	1	1	3853453	3853453	0	1	3853453	1	3853453	1	3853453	1	3853453	3853453	3853453	1	100	0.35747	0	Excellent
GCA_001618545.2	GCA_001618545.2_ASM161854v2_genomic	k__Bacteria (UID2565)	100	1.08	0	94.6	d__Bacteria;p__Bacteroidota;c__Bacteroidia;o__Flavobacteriales;f__Weeksellaceae;g__Elizabethkingia;s__Elizabethkingia anophelis	Bacteria	Bacteroidota	Bacteroidia	Flavobacteriales	Weeksellaceae	Elizabethkingia	Elizabethkingia anophelis	1	1	3931222	3931222	0	1	3931222	1	3931222	1	3931222	1	3931222	3931222	3931222	1	100	0.35765	0	Excellent
GCA_001619815.1	GCA_001619815.1_ASM161981v1_genomic	f__Flavobacteriaceae (UID2817)	99.65	1.2	0	93.65	d__Bacteria;p__Bacteroidota;c__Bacteroidia;o__Flavobacteriales;f__Flavobacteriaceae;g__Myroides;s__Myroides marinus	Bacteria	Bacteroidota	Bacteroidia	Flavobacteriales	Flavobacteriaceae	Myroides	Myroides marinus	126	126	4158440	4158440	0	13	103290	13	103290	44	23758	44	23758	302145	302145	25	74.012	0.33555	0.0314	Excellent
GCA_001632745.1	GCA_001632745.1_ASM163274v1_genomic	s__algicola (UID2847)	99.62	1.34	0	92.92	d__Bacteria;p__Bacteroidota;c__Bacteroidia;o__Flavobacteriales;f__Flavobacteriaceae;g__Aquimarina;s__Aquimarina aggregata	Bacteria	Bacteroidota	Bacteroidia	Flavobacteriales	Flavobacteriaceae	Aquimarina	Aquimarina aggregata	60	60	6186893	6186893	0	5	567233	5	567233	13	124418	13	124418	996173	996173	16	95.318	0.32262	0.05283	Excellent
GCA_001637185.1	GCA_001637185.1_ASM163718v1_genomic	f__Flavobacteriaceae (UID2817)	98.94	0.21	0	97.89	d__Bacteria;p__Bacteroidota;c__Bacteroidia;o__Flavobacteriales;f__Flavobacteriaceae;g__Flavobacterium;s__Flavobacterium fryxellicola	Bacteria	Bacteroidota	Bacteroidia	Flavobacteriales	Flavobacteriaceae	Flavobacterium	Flavobacterium fryxellicola	49	49	3721009	3721005	0	5	260369	5	260369	14	107999	14	107999	565474	565474	16	93.203	0.34587	0.03288	Excellent
GCA_001637325.1	GCA_001637325.1_ASM163732v1_genomic	s__algicola (UID2847)	99.62	0	0	99.62	d__Bacteria;p__Bacteroidota;c__Bacteroidia;o__Flavobacteriales;f__Flavobacteriaceae;g__LPB0005;s__LPB0005 sp001637325	Bacteria	Bacteroidota	Bacteroidia	Flavobacteriales	Flavobacteriaceae	LPB0005	LPB0005 sp001637325	54	54	3395737	3395737	0	2	643756	2	643756	7	135299	7	135299	1241811	1241811	8	94.993	0.36348	0.04936	Excellent
GCA_001640115.1	GCA_001640115.1_ASM164011v1_genomic	f__Flavobacteriaceae (UID2845)	99.66	0.73	0	96.01	d__Bacteria;p__Bacteroidota;c__Bacteroidia;o__Flavobacteriales;f__Flavobacteriaceae;g__Polaribacter;s__Polaribacter atrinae	Bacteria	Bacteroidota	Bacteroidia	Flavobacteriales	Flavobacteriaceae	Polaribacter	Polaribacter atrinae	113	113	3942702	3942702	0	8	218854	8	218854	22	59928	22	59928	379895	379895	22	90.728	0.30382	0.03095	Excellent
GCA_001641085.1	GCA_001641085.1_ASM164108v1_genomic	s__algicola (UID2847)	99.11	0.38	0	97.21	d__Bacteria;p__Bacteroidota;c__Bacteroidia;o__Flavobacteriales;f__Flavobacteriaceae;g__Aequorivita;s__Aequorivita soesokkakensis	Bacteria	Bacteroidota	Bacteroidia	Flavobacteriales	Flavobacteriaceae	Aequorivita	Aequorivita soesokkakensis	51	51	3190776	3190776	0	6	150658	6	150658	23	41773	23	41773	558791	558791	18	83.491	0.37849	0.0658	Excellent
GCA_001641185.1	GCA_001641185.1_ASM164118v1_genomic	f__Flavobacteriaceae (UID2817)	99.29	0.18	0	98.39	d__Bacteria;p__Bacteroidota;c__Bacteroidia;o__Flavobacteriales;f__Flavobacteriaceae;g__Flavobacterium;s__Flavobacterium columnare_A	Bacteria	Bacteroidota	Bacteroidia	Flavobacteriales	Flavobacteriaceae	Flavobacterium	Flavobacterium columnare_A	1	1	3329120	3329120	0	1	3329120	1	3329120	1	3329120	1	3329120	3329120	3329120	1	100	0.30969	0	Excellent
GCA_001641405.1	GCA_001641405.1_ASM164140v1_genomic	f__Flavobacteriaceae (UID2845)	99.33	0.4	50	97.33	d__Bacteria;p__Bacteroidota;c__Bacteroidia;o__Flavobacteriales;f__Flavobacteriaceae;g__Tenacibaculum;s__Tenacibaculum ovolyticum	Bacteria	Bacteroidota	Bacteroidia	Flavobacteriales	Flavobacteriaceae	Tenacibaculum	Tenacibaculum ovolyticum	282	282	4148120	4148120	0	24	44580	24	44580	98	10197	98	10197	224150	224150	18	43.732	0.29512	0.06103	Medium
GCA_001642835.1	GCA_001642835.1_ASM164283v1_genomic	s__algicola (UID2846)	98.68	1.35	16.67	91.93	d__Bacteria;p__Bacteroidota;c__Bacteroidia;o__Flavobacteriales;f__Flavobacteriaceae;g__Tamlana_A;s__Tamlana_A agarivorans	Bacteria	Bacteroidota	Bacteroidia	Flavobacteriales	Flavobacteriaceae	Tamlana_A	Tamlana_A agarivorans	51	51	3834113	3834113	0	4	258479	4	258479	14	63632	14	63632	817947	817947	16	93.316	0.34781	0.03079	High
GCA_001643375.1	GCA_001643375.1_ASM164337v1_genomic	o__Flavobacteriales (UID2815)	100	1.47	25	92.65	d__Bacteria;p__Bacteroidota;c__Bacteroidia;o__Flavobacteriales;f__Weeksellaceae;g__Epilithonimonas;s__Epilithonimonas sp001643375	Bacteria	Bacteroidota	Bacteroidia	Flavobacteriales	Weeksellaceae	Epilithonimonas	Epilithonimonas sp001643375	83	83	4110772	4110772	0	16	98567	16	98567	44	26144	44	26144	305351	305351	32	80.496	0.37063	0.02702	High
GCA_001648155.1	GCA_001648155.1_ASM164815v1_genomic	o__Flavobacteriales (UID2815)	100	0	0	100	d__Bacteria;p__Bacteroidota;c__Bacteroidia;o__Flavobacteriales;f__Weeksellaceae;g__Chryseobacterium;s__Chryseobacterium glaciei	Bacteria	Bacteroidota	Bacteroidia	Flavobacteriales	Weeksellaceae	Chryseobacterium	Chryseobacterium glaciei	3	3	4871648	4871648	0	1	4843645	1	4843645	1	4843645	1	4843645	4843645	4843645	1	99.425	0.34082	0.03029	Excellent
GCA_001653755.1	GCA_001653755.1_ASM165375v1_genomic	s__algicola (UID2847)	99.62	0.51	83.33	97.07	d__Bacteria;p__Bacteroidota;c__Bacteroidia;o__Flavobacteriales;f__Flavobacteriaceae;g__Dokdonia;s__Dokdonia donghaensis	Bacteria	Bacteroidota	Bacteroidia	Flavobacteriales	Flavobacteriaceae	Dokdonia	Dokdonia donghaensis	1	1	3293944	3293944	0	1	3293944	1	3293944	1	3293944	1	3293944	3293944	3293944	1	100	0.38172	0	Medium
GCA_001662485.1	GCA_001662485.1_ASM166248v1_genomic	f__Flavobacteriaceae (UID2817)	90.81	0	0	90.81	d__Bacteria;p__Bacteroidota;c__Bacteroidia;o__Flavobacteriales;f__Flavobacteriaceae;g__Flavobacterium;s__Flavobacterium succinicans_A	Bacteria	Bacteroidota	Bacteroidia	Flavobacteriales	Flavobacteriaceae	Flavobacterium	Flavobacterium succinicans_A	74	74	3314516	3314516	0	4	300501	4	300501	14	40264	14	40264	679272	679272	11	86.415	0.35214	0.06043	Excellent
GCA_001670605.1	GCA_001670605.1_RCAD0142_genomic	o__Flavobacteriales (UID2815)	100	0	0	100	d__Bacteria;p__Bacteroidota;c__Bacteroidia;o__Flavobacteriales;f__Weeksellaceae;g__Riemerella;s__Riemerella anatipestifer	Bacteria	Bacteroidota	Bacteroidia	Flavobacteriales	Weeksellaceae	Riemerella	Riemerella anatipestifer	17	17	2103271	2103271	0	3	239413	3	239413	8	101174	8	101174	617312	617312	8	94.468	0.34975	0.03811	Excellent
GCA_001670615.1	GCA_001670615.1_RCAD0188_genomic	o__Flavobacteriales (UID2815)	100	0	0	100	d__Bacteria;p__Bacteroidota;c__Bacteroidia;o__Flavobacteriales;f__Weeksellaceae;g__Riemerella;s__Riemerella anatipestifer	Bacteria	Bacteroidota	Bacteroidia	Flavobacteriales	Weeksellaceae	Riemerella	Riemerella anatipestifer	61	61	2156532	2156532	0	2	371047	2	371047	8	67410	8	67410	790775	790775	8	90.346	0.34978	0.03579	Excellent
GCA_001670625.1	GCA_001670625.1_RCAD0125_genomic	o__Flavobacteriales (UID2815)	100	0	0	100	d__Bacteria;p__Bacteroidota;c__Bacteroidia;o__Flavobacteriales;f__Weeksellaceae;g__Riemerella;s__Riemerella anatipestifer	Bacteria	Bacteroidota	Bacteroidia	Flavobacteriales	Weeksellaceae	Riemerella	Riemerella anatipestifer	30	30	2138237	2138237	0	4	213846	4	213846	11	47008	11	47008	345950	345950	9	85.881	0.35007	0.03091	Excellent
GCA_001670645.1	GCA_001670645.1_RCAD0181_genomic	o__Flavobacteriales (UID2815)	100	1.47	0	92.65	d__Bacteria;p__Bacteroidota;c__Bacteroidia;o__Flavobacteriales;f__Weeksellaceae;g__Riemerella;s__Riemerella anatipestifer	Bacteria	Bacteroidota	Bacteroidia	Flavobacteriales	Weeksellaceae	Riemerella	Riemerella anatipestifer	71	78	2115418	2109497	0.28	4	212509	4	212509	10	47494	10	47494	427833	427833	9	88.338	0.35062	0.0812	Excellent
GCA_001670685.1	GCA_001670685.1_RCAD0150_genomic	o__Flavobacteriales (UID2815)	100	0	0	100	d__Bacteria;p__Bacteroidota;c__Bacteroidia;o__Flavobacteriales;f__Weeksellaceae;g__Riemerella;s__Riemerella anatipestifer	Bacteria	Bacteroidota	Bacteroidia	Flavobacteriales	Weeksellaceae	Riemerella	Riemerella anatipestifer	28	28	2098894	2098894	0	4	220403	4	220403	10	88912	10	88912	470584	470584	11	93.42	0.34935	0.03654	Excellent
GCA_001670695.1	GCA_001670695.1_RCAD0123_genomic	o__Flavobacteriales (UID2815)	100	0	0	100	d__Bacteria;p__Bacteroidota;c__Bacteroidia;o__Flavobacteriales;f__Weeksellaceae;g__Riemerella;s__Riemerella anatipestifer	Bacteria	Bacteroidota	Bacteroidia	Flavobacteriales	Weeksellaceae	Riemerella	Riemerella anatipestifer	26	26	2086211	2086211	0	3	236239	3	236239	11	58845	11	58845	439609	439609	11	92.594	0.34971	0.03292	Excellent
GCA_001670725.1	GCA_001670725.1_RCAD0124_genomic	o__Flavobacteriales (UID2815)	100	0	0	100	d__Bacteria;p__Bacteroidota;c__Bacteroidia;o__Flavobacteriales;f__Weeksellaceae;g__Riemerella;s__Riemerella anatipestifer	Bacteria	Bacteroidota	Bacteroidia	Flavobacteriales	Weeksellaceae	Riemerella	Riemerella anatipestifer	50	50	2198894	2198894	0	3	212409	3	212409	9	68516	9	68516	678400	678400	9	92.376	0.34988	0.03872	Excellent
GCA_001670735.1	GCA_001670735.1_RCAD0111_genomic	o__Flavobacteriales (UID2815)	100	0.98	0	95.1	d__Bacteria;p__Bacteroidota;c__Bacteroidia;o__Flavobacteriales;f__Weeksellaceae;g__Riemerella;s__Riemerella anatipestifer	Bacteria	Bacteroidota	Bacteroidia	Flavobacteriales	Weeksellaceae	Riemerella	Riemerella anatipestifer	63	66	2357181	2355967	0.052	6	155213	6	155213	16	57030	17	52716	266183	266183	16	90.129	0.35072	0.02756	Excellent
GCA_001670765.2	GCA_001670765.2_ASM167076v2_genomic	o__Flavobacteriales (UID2815)	99.93	0	0	99.93	d__Bacteria;p__Bacteroidota;c__Bacteroidia;o__Flavobacteriales;f__Weeksellaceae;g__Riemerella;s__Riemerella anatipestifer	Bacteria	Bacteroidota	Bacteroidia	Flavobacteriales	Weeksellaceae	Riemerella	Riemerella anatipestifer	1	1	2509140	2509140	0	1	2509140	1	2509140	1	2509140	1	2509140	2509140	2509140	1	100	0.34846	0	Excellent
GCA_001670785.1	GCA_001670785.1_RCAD0183_genomic	o__Flavobacteriales (UID2815)	100	0	0	100	d__Bacteria;p__Bacteroidota;c__Bacteroidia;o__Flavobacteriales;f__Weeksellaceae;g__Riemerella;s__Riemerella anatipestifer	Bacteria	Bacteroidota	Bacteroidia	Flavobacteriales	Weeksellaceae	Riemerella	Riemerella anatipestifer	52	52	2204034	2204034	0	2	404977	2	404977	7	79124	7	79124	857072	857072	7	91.834	0.34983	0.0347	Excellent
GCA_001670805.1	GCA_001670805.1_RCAD0147_genomic	o__Flavobacteriales (UID2815)	100	0	0	100	d__Bacteria;p__Bacteroidota;c__Bacteroidia;o__Flavobacteriales;f__Weeksellaceae;g__Riemerella;s__Riemerella anatipestifer	Bacteria	Bacteroidota	Bacteroidia	Flavobacteriales	Weeksellaceae	Riemerella	Riemerella anatipestifer	36	36	2098201	2098201	0	4	218978	4	218978	11	51848	11	51848	470649	470649	11	90.791	0.3496	0.03426	Excellent
GCA_001670855.1	GCA_001670855.1_RCAD0134_genomic	o__Flavobacteriales (UID2815)	100	0	0	100	d__Bacteria;p__Bacteroidota;c__Bacteroidia;o__Flavobacteriales;f__Weeksellaceae;g__Riemerella;s__Riemerella anatipestifer	Bacteria	Bacteroidota	Bacteroidia	Flavobacteriales	Weeksellaceae	Riemerella	Riemerella anatipestifer	40	40	2152999	2152999	0	2	404832	2	404832	9	68551	9	68551	679037	679037	9	92.081	0.34994	0.03773	Excellent
GCA_001670865.1	GCA_001670865.1_ASM167086v1_genomic	o__Flavobacteriales (UID2815)	100	0	0	100	d__Bacteria;p__Bacteroidota;c__Bacteroidia;o__Flavobacteriales;f__Weeksellaceae;g__Riemerella;s__Riemerella anatipestifer	Bacteria	Bacteroidota	Bacteroidia	Flavobacteriales	Weeksellaceae	Riemerella	Riemerella anatipestifer	24	24	2103958	2103958	0	3	239716	3	239716	8	101238	8	101238	617485	617485	9	94.431	0.34968	0.03445	Excellent
GCA_001670875.1	GCA_001670875.1_RCAD0127_genomic	o__Flavobacteriales (UID2815)	100	0	0	100	d__Bacteria;p__Bacteroidota;c__Bacteroidia;o__Flavobacteriales;f__Weeksellaceae;g__Riemerella;s__Riemerella anatipestifer	Bacteria	Bacteroidota	Bacteroidia	Flavobacteriales	Weeksellaceae	Riemerella	Riemerella anatipestifer	21	21	2088623	2088623	0	3	220387	3	220387	9	101162	9	101162	496899	496899	10	94.636	0.34967	0.03538	Excellent
GCA_001671145.1	GCA_001671145.1_RCAD0121_genomic	o__Flavobacteriales (UID2815)	100	0.49	0	97.55	d__Bacteria;p__Bacteroidota;c__Bacteroidia;o__Flavobacteriales;f__Weeksellaceae;g__Riemerella;s__Riemerella anatipestifer	Bacteria	Bacteroidota	Bacteroidia	Flavobacteriales	Weeksellaceae	Riemerella	Riemerella anatipestifer	22	22	2216702	2216702	0	2	329682	2	329682	9	73615	9	73615	857455	857455	10	94.725	0.35189	0.03352	Excellent
GCA_001672305.1	GCA_001672305.1_ASM167230v1_genomic	s__algicola (UID2846)	99.01	1.32	20	92.41	d__Bacteria;p__Bacteroidota;c__Bacteroidia;o__Flavobacteriales;f__Flavobacteriaceae;g__Tamlana_A;s__Tamlana_A agarivorans	Bacteria	Bacteroidota	Bacteroidia	Flavobacteriales	Flavobacteriaceae	Tamlana_A	Tamlana_A agarivorans	44	44	3652073	3652073	0	4	437023	4	437023	10	131006	10	131006	692773	692773	12	96.439	0.35022	0.10246	High
GCA_001673755.1	GCA_001673755.1_ASM167375v1_genomic	s__algicola (UID2846)	99.67	0.66	0	96.37	d__Bacteria;p__Bacteroidota;c__Bacteroidia;o__Flavobacteriales;f__Flavobacteriaceae;g__Maribacter;s__Maribacter sp001913155	Bacteria	Bacteroidota	Bacteroidia	Flavobacteriales	Flavobacteriaceae	Maribacter	Maribacter sp001913155	52	52	4221554	4221554	0	4	396800	4	396800	14	100646	14	100646	763461	763461	17	96.414	0.34265	0.04804	Excellent
GCA_001675285.1	GCA_001675285.1_ASM167528v1_genomic	k__Bacteria (UID2565)	100	1.08	0	94.6	d__Bacteria;p__Bacteroidota;c__Bacteroidia;o__Flavobacteriales;f__Weeksellaceae;g__Elizabethkingia;s__Elizabethkingia miricola	Bacteria	Bacteroidota	Bacteroidia	Flavobacteriales	Weeksellaceae	Elizabethkingia	Elizabethkingia miricola	33	33	4293809	4293809	0	4	332069	4	332069	12	152188	12	152188	738866	738866	16	97.541	0.35823	0.03115	Excellent
GCA_001677395.1	GCA_001677395.1_ASM167739v1_genomic	f__Flavobacteriaceae (UID2817)	99.65	0.18	0	98.75	d__Bacteria;p__Bacteroidota;c__Bacteroidia;o__Flavobacteriales;f__Flavobacteriaceae;g__Flavobacterium;s__Flavobacterium columnare	Bacteria	Bacteroidota	Bacteroidia	Flavobacteriales	Flavobacteriaceae	Flavobacterium	Flavobacterium columnare	1	1	3171081	3171081	0	1	3171081	1	3171081	1	3171081	1	3171081	3171081	3171081	1	100	0.31576	0	Excellent
GCA_001677935.1	GCA_001677935.1_ASM167793v1_genomic	o__Flavobacteriales (UID2815)	100	0	0	100	d__Bacteria;p__Bacteroidota;c__Bacteroidia;o__Flavobacteriales;f__Weeksellaceae;g__Chryseobacterium;s__Chryseobacterium sp001677955	Bacteria	Bacteroidota	Bacteroidia	Flavobacteriales	Weeksellaceae	Chryseobacterium	Chryseobacterium sp001677955	310	310	4661207	4661207	0	30	44054	30	44054	108	11104	108	11104	163297	163297	23	43.593	0.3359	0.03613	Excellent
GCA_001677955.1	GCA_001677955.1_ASM167795v1_genomic	o__Flavobacteriales (UID2815)	100	0	0	100	d__Bacteria;p__Bacteroidota;c__Bacteroidia;o__Flavobacteriales;f__Weeksellaceae;g__Chryseobacterium;s__Chryseobacterium sp001677955	Bacteria	Bacteroidota	Bacteroidia	Flavobacteriales	Weeksellaceae	Chryseobacterium	Chryseobacterium sp001677955	260	260	4675015	4675015	0	21	71571	21	71571	74	16140	74	16140	210752	210752	34	66.597	0.33572	0.03866	Excellent
GCA_001678675.1	GCA_001678675.1_ASM167867v1_genomic	s__algicola (UID2846)	99.01	1.4	0	92.01	d__Bacteria;p__Bacteroidota;c__Bacteroidia;o__Flavobacteriales;f__Flavobacteriaceae;g__Gelidibacter;s__Gelidibacter algens	Bacteria	Bacteroidota	Bacteroidia	Flavobacteriales	Flavobacteriaceae	Gelidibacter	Gelidibacter algens	140	140	4506948	4506934	0	16	80114	16	80113	55	19800	55	19800	235143	235143	29	70.126	0.37269	0.03658	Excellent
GCA_001678685.1	GCA_001678685.1_ASM167868v1_genomic	s__algicola (UID2846)	99.67	0.33	0	98.02	d__Bacteria;p__Bacteroidota;c__Bacteroidia;o__Flavobacteriales;f__Flavobacteriaceae;g__Algorimicrobium;s__Algorimicrobium sp001678685	Bacteria	Bacteroidota	Bacteroidia	Flavobacteriales	Flavobacteriaceae	Algorimicrobium	Algorimicrobium sp001678685	98	98	3527768	3527738	0.001	12	87727	12	87727	43	23255	43	23255	253648	253648	21	69.024	0.34097	0.03612	Excellent
GCA_001680875.1	GCA_001680875.1_ASM168087v1_genomic	f__Flavobacteriaceae (UID2845)	98.99	0	0	98.99	d__Bacteria;p__Bacteroidota;c__Bacteroidia;o__Flavobacteriales;f__Flavobacteriaceae;g__Polaribacter;s__Polaribacter reichenbachii	Bacteria	Bacteroidota	Bacteroidia	Flavobacteriales	Flavobacteriaceae	Polaribacter	Polaribacter reichenbachii	44	44	4104437	4104437	0	5	199644	5	199644	18	65155	18	65155	1047643	1047643	22	96.304	0.29454	0.03063	Excellent
GCA_001680885.1	GCA_001680885.1_ASM168088v1_genomic	f__Flavobacteriaceae (UID2845)	99.66	0.42	0	97.56	d__Bacteria;p__Bacteroidota;c__Bacteroidia;o__Flavobacteriales;f__Flavobacteriaceae;g__Polaribacter;s__Polaribacter vadi	Bacteria	Bacteroidota	Bacteroidia	Flavobacteriales	Flavobacteriaceae	Polaribacter	Polaribacter vadi	28	28	3798883	3798883	0	3	436405	3	436405	10	136046	10	136046	935078	935078	12	98.139	0.29574	0.04534	Excellent
GCA_001683825.1	GCA_001683825.1_ASM168382v1_genomic	s__algicola (UID2846)	99.01	1.9	0	89.51	d__Bacteria;p__Bacteroidota;c__Bacteroidia;o__Flavobacteriales;f__Flavobacteriaceae;g__Zeaxanthinibacter;s__Zeaxanthinibacter sp001683825	Bacteria	Bacteroidota	Bacteroidia	Flavobacteriales	Flavobacteriaceae	Zeaxanthinibacter	Zeaxanthinibacter sp001683825	93	93	4116634	4116634	0	10	130019	10	130019	35	34451	35	34451	429211	429211	28	83.448	0.49984	0.08905	Excellent
GCA_001683915.1	GCA_001683915.1_ASM168391v1_genomic	s__algicola (UID2846)	99.67	1.93	25	90.02	d__Bacteria;p__Bacteroidota;c__Bacteroidia;o__Flavobacteriales;f__Flavobacteriaceae;g__Muricauda;s__Muricauda sp001683915	Bacteria	Bacteroidota	Bacteroidia	Flavobacteriales	Flavobacteriaceae	Muricauda	Muricauda sp001683915	173	173	4270424	4270424	0	26	45010	26	45010	87	17318	87	17318	267427	267427	22	46.553	0.42909	0.044	High
GCA_001684955.1	GCA_001684955.1_ASM168495v1_genomic	o__Flavobacteriales (UID2815)	99.75	0.98	0	94.85	d__Bacteria;p__Bacteroidota;c__Bacteroidia;o__Flavobacteriales;f__Weeksellaceae;g__Chryseobacterium;s__Chryseobacterium contaminans	Bacteria	Bacteroidota	Bacteroidia	Flavobacteriales	Weeksellaceae	Chryseobacterium	Chryseobacterium contaminans	366	366	4704265	4704265	0	44	25005	44	25005	183	6735	183	6735	148990	148990	17	29.871	0.35908	0.05455	Excellent
GCA_001684965.1	GCA_001684965.1_ASM168496v1_genomic	o__Flavobacteriales (UID2815)	100	0.25	0	98.75	d__Bacteria;p__Bacteroidota;c__Bacteroidia;o__Flavobacteriales;f__Weeksellaceae;g__Chryseobacterium;s__Chryseobacterium arthrosphaerae	Bacteria	Bacteroidota	Bacteroidia	Flavobacteriales	Weeksellaceae	Chryseobacterium	Chryseobacterium arthrosphaerae	36	36	5053343	5053343	0	1	3426081	1	3426081	3	400016	3	400016	3426081	3426081	5	99.659	0.38253	0.11093	Excellent
GCA_001684975.1	GCA_001684975.1_ASM168497v1_genomic	o__Flavobacteriales (UID2815)	100	0.74	50	96.3	d__Bacteria;p__Bacteroidota;c__Bacteroidia;o__Flavobacteriales;f__Weeksellaceae;g__Chryseobacterium;s__Chryseobacterium artocarpi	Bacteria	Bacteroidota	Bacteroidia	Flavobacteriales	Weeksellaceae	Chryseobacterium	Chryseobacterium artocarpi	51	51	4935607	4935607	0	4	718111	4	718111	8	226612	8	226612	833241	833241	10	98.468	0.34754	0.05185	Medium
GCA_001685485.1	GCA_001685485.1_ASM168548v1_genomic	s__algicola (UID2846)	99.01	1.2	25	93.01	d__Bacteria;p__Bacteroidota;c__Bacteroidia;o__Flavobacteriales;f__Flavobacteriaceae;g__Formosa;s__Formosa haliotis	Bacteria	Bacteroidota	Bacteroidia	Flavobacteriales	Flavobacteriaceae	Formosa	Formosa haliotis	1	1	4305801	4305801	0	1	4305801	1	4305801	1	4305801	1	4305801	4305801	4305801	1	100	0.34363	0	High
GCA_001686925.1	GCA_001686925.1_ASM168692v1_genomic	f__Flavobacteriaceae (UID2817)	99.65	0.72	20	96.05	d__Bacteria;p__Bacteroidota;c__Bacteroidia;o__Flavobacteriales;f__Flavobacteriaceae;g__Flavobacterium;s__Flavobacterium piscis	Bacteria	Bacteroidota	Bacteroidia	Flavobacteriales	Flavobacteriaceae	Flavobacterium	Flavobacterium piscis	51	51	5904555	5904539	0	5	405518	5	405518	15	139260	15	139260	1005229	1005229	19	96.845	0.34072	0.03897	High
GCA_001686935.1	GCA_001686935.1_ASM168693v1_genomic	f__Flavobacteriaceae (UID2817)	99.65	0.9	0	95.15	d__Bacteria;p__Bacteroidota;c__Bacteroidia;o__Flavobacteriales;f__Flavobacteriaceae;g__Flavobacterium;s__Flavobacterium glycines	Bacteria	Bacteroidota	Bacteroidia	Flavobacteriales	Flavobacteriaceae	Flavobacterium	Flavobacterium glycines	32	32	3958831	3958831	0	5	229491	5	229491	14	103578	14	103578	695975	695975	17	97.717	0.34128	0.04142	Excellent
GCA_001686945.1	GCA_001686945.1_ASM168694v1_genomic	f__Flavobacteriaceae (UID2817)	94.35	1.24	16.67	88.15	d__Bacteria;p__Bacteroidota;c__Bacteroidia;o__Flavobacteriales;f__Flavobacteriaceae;g__Flavobacterium;s__Flavobacterium crassostreae	Bacteria	Bacteroidota	Bacteroidia	Flavobacteriales	Flavobacteriaceae	Flavobacterium	Flavobacterium crassostreae	77	77	2762845	2762841	0	5	235521	5	235521	15	77983	15	77983	356953	356953	15	90.924	0.35927	0.04759	High
GCA_001693415.1	GCA_001693415.1_ASM169341v1_genomic	f__Flavobacteriaceae (UID2845)	99.66	0.5	0	97.16	d__Bacteria;p__Bacteroidota;c__Bacteroidia;o__Flavobacteriales;f__Flavobacteriaceae;g__Tenacibaculum;s__Tenacibaculum soleae	Bacteria	Bacteroidota	Bacteroidia	Flavobacteriales	Flavobacteriaceae	Tenacibaculum	Tenacibaculum soleae	45	45	3006997	3006997	0	1	1514081	1	1514081	5	152966	5	152966	1514081	1514081	6	95.503	0.30249	0.05458	Excellent
GCA_001693475.1	GCA_001693475.1_ASM169347v1_genomic	o__Flavobacteriales (UID2815)	100	0	0	100	d__Bacteria;p__Bacteroidota;c__Bacteroidia;o__Flavobacteriales;f__Weeksellaceae;g__Chryseobacterium;s__Chryseobacterium formosense	Bacteria	Bacteroidota	Bacteroidia	Flavobacteriales	Weeksellaceae	Chryseobacterium	Chryseobacterium formosense	71	71	4506626	4506626	0	11	143840	11	143840	32	36018	32	36018	508462	508462	27	86.419	0.34699	0.0388	Excellent
GCA_001697185.1	GCA_001697185.1_ASM169718v1_genomic	f__Flavobacteriaceae (UID2845)	96.85	0.67	0	93.5	d__Bacteria;p__Bacteroidota;c__Bacteroidia;o__Flavobacteriales;f__Flavobacteriaceae;g__Wenyingzhuangia;s__Wenyingzhuangia fucanilytica	Bacteria	Bacteroidota	Bacteroidia	Flavobacteriales	Flavobacteriaceae	Wenyingzhuangia	Wenyingzhuangia fucanilytica	1	1	3427057	3427057	0	1	3427057	1	3427057	1	3427057	1	3427057	3427057	3427057	1	100	0.31635	0	Excellent
GCA_001703835.1	GCA_001703835.1_ASM170383v1_genomic	k__Bacteria (UID2565)	100	0	0	100	d__Bacteria;p__Bacteroidota;c__Bacteroidia;o__Flavobacteriales;f__Weeksellaceae;g__Elizabethkingia;s__Elizabethkingia anophelis	Bacteria	Bacteroidota	Bacteroidia	Flavobacteriales	Weeksellaceae	Elizabethkingia	Elizabethkingia anophelis	18	27	4084052	4077699	0.156	1	4056868	2	1882703	1	4056868	2	1882703	4056868	1960147	1	99.334	0.35657	0.10985	Excellent
GCA_001705175.1	GCA_001705175.1_ASM170517v1_genomic	f__Flavobacteriaceae (UID2817)	99.56	0.19	0	98.61	d__Bacteria;p__Bacteroidota;c__Bacteroidia;o__Flavobacteriales;f__Flavobacteriaceae;g__Flavobacterium;s__Flavobacterium anhuiense	Bacteria	Bacteroidota	Bacteroidia	Flavobacteriales	Flavobacteriaceae	Flavobacterium	Flavobacterium anhuiense	1	1	5109718	5109718	0	1	5109718	1	5109718	1	5109718	1	5109718	5109718	5109718	1	100	0.34322	0	Excellent
GCA_001708385.1	GCA_001708385.1_ASM170838v1_genomic	f__Flavobacteriaceae (UID2817)	99.65	0.35	0	97.9	d__Bacteria;p__Bacteroidota;c__Bacteroidia;o__Flavobacteriales;f__Flavobacteriaceae;g__Flavobacterium;s__Flavobacterium psychrophilum_A	Bacteria	Bacteroidota	Bacteroidia	Flavobacteriales	Flavobacteriaceae	Flavobacterium	Flavobacterium psychrophilum_A	1	1	4142802	4142802	0	1	4142802	1	4142802	1	4142802	1	4142802	4142802	4142802	1	100	0.39049	0	Excellent
GCA_001718075.1	GCA_001718075.1_ASM171807v1_genomic	k__Bacteria (UID2565)	100	1.08	0	94.6	d__Bacteria;p__Bacteroidota;c__Bacteroidia;o__Flavobacteriales;f__Weeksellaceae;g__Elizabethkingia;s__Elizabethkingia meningoseptica	Bacteria	Bacteroidota	Bacteroidia	Flavobacteriales	Weeksellaceae	Elizabethkingia	Elizabethkingia meningoseptica	10	10	4038467	4038467	0	2	988765	2	988765	6	164170	6	164170	1083713	1083713	8	99.76	0.36374	0.03254	Excellent
GCA_001735715.1	GCA_001735715.1_ASM173571v1_genomic	s__algicola (UID2846)	96.7	0	0	96.7	d__Bacteria;p__Bacteroidota;c__Bacteroidia;o__Flavobacteriales;f__Flavobacteriaceae;g__UBA3537;s__UBA3537 sp001735715	Bacteria	Bacteroidota	Bacteroidia	Flavobacteriales	Flavobacteriaceae	UBA3537	UBA3537 sp001735715	1	1	2016454	2016454	0	1	2016454	1	2016454	1	2016454	1	2016454	2016454	2016454	1	100	0.36366	0	Excellent
GCA_001735745.1	GCA_001735745.1_ASM173574v1_genomic	s__algicola (UID2846)	97.69	0.34	0	95.99	d__Bacteria;p__Bacteroidota;c__Bacteroidia;o__Flavobacteriales;f__Flavobacteriaceae;g__Hel1-33-131;s__Hel1-33-131 sp001735745	Bacteria	Bacteroidota	Bacteroidia	Flavobacteriales	Flavobacteriaceae	Hel1-33-131	Hel1-33-131 sp001735745	1	1	2735158	2735158	0	1	2735158	1	2735158	1	2735158	1	2735158	2735158	2735158	1	100	0.36612	0	Excellent
GCA_001747085.1	GCA_001747085.1_ASM174708v1_genomic	s__algicola (UID2846)	99.67	1.39	16.67	92.72	d__Bacteria;p__Bacteroidota;c__Bacteroidia;o__Flavobacteriales;f__Flavobacteriaceae;g__Algibacter_C;s__Algibacter_C aquaticus	Bacteria	Bacteroidota	Bacteroidia	Flavobacteriales	Flavobacteriaceae	Algibacter_C	Algibacter_C aquaticus	54	54	4640370	4640370	0	3	766242	3	766242	9	166626	9	166626	1241003	1241003	12	98.012	0.30639	0.04071	High
GCA_001747495.1	GCA_001747495.1_ASM174749v1_genomic	o__Flavobacteriales (UID2815)	100	0.25	0	98.75	d__Bacteria;p__Bacteroidota;c__Bacteroidia;o__Flavobacteriales;f__Weeksellaceae;g__Cloacibacterium;s__Cloacibacterium normanense	Bacteria	Bacteroidota	Bacteroidia	Flavobacteriales	Weeksellaceae	Cloacibacterium	Cloacibacterium normanense	82	82	2727353	2727353	0	9	109484	9	109484	26	32724	26	32724	197666	197666	21	83.077	0.3304	0.0564	Excellent
GCA_001748465.2	GCA_001748465.2_ASM174846v2_genomic	s__algicola (UID2846)	99.67	1.19	0	93.72	d__Bacteria;p__Bacteroidota;c__Bacteroidia;o__Flavobacteriales;f__Flavobacteriaceae;g__Arenibacter;s__Arenibacter algicola	Bacteria	Bacteroidota	Bacteroidia	Flavobacteriales	Flavobacteriaceae	Arenibacter	Arenibacter algicola	115	115	5644953	5644953	0	10	182507	10	182507	33	39223	33	39223	493570	493570	28	86.742	0.39711	0.04377	Excellent
GCA_001752425.1	GCA_001752425.1_ASM175242v1_genomic	s__algicola (UID2847)	99.43	0.76	0	95.63	d__Bacteria;p__Bacteroidota;c__Bacteroidia;o__Flavobacteriales;f__Flavobacteriaceae;g__Salegentibacter;s__Salegentibacter salarius	Bacteria	Bacteroidota	Bacteroidia	Flavobacteriales	Flavobacteriaceae	Salegentibacter	Salegentibacter salarius	52	58	3317704	3317048	0.02	10	112772	11	89596	29	52369	30	43024	305450	305450	29	91.046	0.37012	0.03226	Excellent
GCA_001761325.1	GCA_001761325.1_ASM176132v1_genomic	f__Flavobacteriaceae (UID2845)	98.99	0	0	98.99	d__Bacteria;p__Bacteroidota;c__Bacteroidia;o__Flavobacteriales;f__Flavobacteriaceae;g__LPB0138;s__LPB0138 sp001761325	Bacteria	Bacteroidota	Bacteroidia	Flavobacteriales	Flavobacteriaceae	LPB0138	LPB0138 sp001761325	1	1	3426122	3426122	0	1	3426122	1	3426122	1	3426122	1	3426122	3426122	3426122	1	100	0.30353	0	Excellent
GCA_001761365.1	GCA_001761365.1_ASM176136v1_genomic	f__Flavobacteriaceae (UID2845)	99.66	0.42	0	97.56	d__Bacteria;p__Bacteroidota;c__Bacteroidia;o__Flavobacteriales;f__Flavobacteriaceae;g__Polaribacter;s__Polaribacter vadi	Bacteria	Bacteroidota	Bacteroidia	Flavobacteriales	Flavobacteriaceae	Polaribacter	Polaribacter vadi	1	1	3809314	3809314	0	1	3809314	1	3809314	1	3809314	1	3809314	3809314	3809314	1	100	0.29638	0	Excellent
GCA_001761465.1	GCA_001761465.1_ASM176146v1_genomic	f__Flavobacteriaceae (UID2817)	98.94	0.68	0	95.54	d__Bacteria;p__Bacteroidota;c__Bacteroidia;o__Flavobacteriales;f__Flavobacteriaceae;g__Flavobacterium;s__Flavobacterium gilvum	Bacteria	Bacteroidota	Bacteroidia	Flavobacteriales	Flavobacteriaceae	Flavobacterium	Flavobacterium gilvum	1	1	4402594	4402594	0	1	4402594	1	4402594	1	4402594	1	4402594	4402594	4402594	1	100	0.35166	0	Excellent
GCA_001800905.1	GCA_001800905.1_ASM180090v1_genomic	f__Flavobacteriaceae (UID2817)	99.29	0	0	99.29	d__Bacteria;p__Bacteroidota;c__Bacteroidia;o__Flavobacteriales;f__Flavobacteriaceae;g__Flavobacterium;s__Flavobacterium sp001800905	Bacteria	Bacteroidota	Bacteroidia	Flavobacteriales	Flavobacteriaceae	Flavobacterium	Flavobacterium sp001800905	6	7	2099759	2099726	0.002	2	335598	2	335598	5	190549	6	183437	831031	831031	6	100	0.3513	0.00628	Excellent
GCA_001800925.1	GCA_001800925.1_ASM180092v1_genomic	f__Flavobacteriaceae (UID2817)	99.47	0.18	0	98.57	d__Bacteria;p__Bacteroidota;c__Bacteroidia;o__Flavobacteriales;f__Flavobacteriaceae;g__Flavobacterium;s__Flavobacterium sp003497625	Bacteria	Bacteroidota	Bacteroidia	Flavobacteriales	Flavobacteriaceae	Flavobacterium	Flavobacterium sp003497625	26	65	2637880	2636209	0.063	4	187729	9	84261	16	44699	33	22657	546655	255256	15	88.342	0.32693	0.00611	Excellent
GCA_001800945.1	GCA_001800945.1_ASM180094v1_genomic	f__Flavobacteriaceae (UID2817)	68.49	0.56	100	65.69	d__Bacteria;p__Bacteroidota;c__Bacteroidia;o__Flavobacteriales;f__Flavobacteriaceae;g__Flavobacterium;s__Flavobacterium sp001800945	Bacteria	Bacteroidota	Bacteroidia	Flavobacteriales	Flavobacteriaceae	Flavobacterium	Flavobacterium sp001800945	194	250	1957283	1955424	0.095	62	10391	72	9458	159	6061	181	5168	39078	34229	0	0	0.31332	0.01727	Medium
GCA_001800975.1	GCA_001800975.1_ASM180097v1_genomic	f__Flavobacteriaceae (UID2845)	95.49	1.68	0	87.09	d__Bacteria;p__Bacteroidota;c__Bacteroidia;o__Flavobacteriales;f__Flavobacteriaceae;g__Lutibacter;s__Lutibacter sp001800975	Bacteria	Bacteroidota	Bacteroidia	Flavobacteriales	Flavobacteriaceae	Lutibacter	Lutibacter sp001800975	98	121	3556334	3555431	0.025	16	66642	18	64205	59	14896	68	12396	233466	233466	21	58.876	0.35119	0.01669	Excellent
GCA_001809725.1	GCA_001809725.1_ASM180972v1_genomic	k__Bacteria (UID2565)	100	0	0	100	d__Bacteria;p__Bacteroidota;c__Bacteroidia;o__Flavobacteriales;f__Weeksellaceae;g__Weeksella;s__Weeksella virosa	Bacteria	Bacteroidota	Bacteroidia	Flavobacteriales	Weeksellaceae	Weeksella	Weeksella virosa	39	56	2275272	2273572	0.075	4	237047	6	122296	10	90664	20	27122	377536	302180	10	90.769	0.35805	0.0401	Excellent
GCA_001831475.1	GCA_001831475.1_ASM183147v1_genomic	f__Flavobacteriaceae (UID2817)	99.65	0.88	0	95.25	d__Bacteria;p__Bacteroidota;c__Bacteroidia;o__Flavobacteriales;f__Flavobacteriaceae;g__Flavobacterium;s__Flavobacterium crassostreae	Bacteria	Bacteroidota	Bacteroidia	Flavobacteriales	Flavobacteriaceae	Flavobacterium	Flavobacterium crassostreae	1	1	3027315	3027315	0	1	3027315	1	3027315	1	3027315	1	3027315	3027315	3027315	1	100	0.35981	0	Excellent
GCA_001853405.1	GCA_001853405.1_ASM185340v1_genomic	k__Bacteria (UID2565)	100	0	0	100	d__Bacteria;p__Bacteroidota;c__Bacteroidia;o__Flavobacteriales;f__Weeksellaceae;g__Elizabethkingia;s__Elizabethkingia meningoseptica	Bacteria	Bacteroidota	Bacteroidia	Flavobacteriales	Weeksellaceae	Elizabethkingia	Elizabethkingia meningoseptica	14	14	3886731	3886731	0	3	556045	3	556045	8	141759	8	141759	1004612	1004612	11	99.773	0.36423	0.04089	Excellent
GCA_001853425.1	GCA_001853425.1_ASM185342v1_genomic	k__Bacteria (UID2565)	100	1.08	0	94.6	d__Bacteria;p__Bacteroidota;c__Bacteroidia;o__Flavobacteriales;f__Weeksellaceae;g__Elizabethkingia;s__Elizabethkingia meningoseptica	Bacteria	Bacteroidota	Bacteroidia	Flavobacteriales	Weeksellaceae	Elizabethkingia	Elizabethkingia meningoseptica	11	11	4037922	4037922	0	2	988729	2	988729	6	164170	6	164170	1083713	1083713	8	99.691	0.36373	0.03273	Excellent
GCA_001853485.1	GCA_001853485.1_ASM185348v1_genomic	f__Flavobacteriaceae (UID2817)	99.65	1.08	12.5	94.25	d__Bacteria;p__Bacteroidota;c__Bacteroidia;o__Flavobacteriales;f__Flavobacteriaceae;g__Flavobacterium;s__Flavobacterium tructae	Bacteria	Bacteroidota	Bacteroidia	Flavobacteriales	Flavobacteriaceae	Flavobacterium	Flavobacterium tructae	29	29	5359952	5359952	0	4	515812	4	515812	10	137066	10	137066	1308521	1308521	14	96.633	0.35688	0.03839	High
GCA_001857965.1	GCA_001857965.1_ASM185796v1_genomic	f__Flavobacteriaceae (UID2817)	99.65	0.43	0	97.5	d__Bacteria;p__Bacteroidota;c__Bacteroidia;o__Flavobacteriales;f__Flavobacteriaceae;g__Flavobacterium;s__Flavobacterium commune	Bacteria	Bacteroidota	Bacteroidia	Flavobacteriales	Flavobacteriaceae	Flavobacterium	Flavobacterium commune	1	1	3851214	3851214	0	1	3851214	1	3851214	1	3851214	1	3851214	3851214	3851214	1	100	0.34377	0	Excellent
GCA_001865655.1	GCA_001865655.1_ASM186565v1_genomic	s__algicola (UID2846)	99.67	1.06	0	94.37	d__Bacteria;p__Bacteroidota;c__Bacteroidia;o__Flavobacteriales;f__Flavobacteriaceae;g__Maribacter;s__Maribacter dokdonensis	Bacteria	Bacteroidota	Bacteroidia	Flavobacteriales	Flavobacteriaceae	Maribacter	Maribacter dokdonensis	1	1	4399611	4399611	0	1	4399611	1	4399611	1	4399611	1	4399611	4399611	4399611	1	100	0.35945	0	Excellent
GCA_001865835.1	GCA_001865835.1_ASM186583v1_genomic	f__Flavobacteriaceae (UID2817)	99.65	0.18	0	98.75	d__Bacteria;p__Bacteroidota;c__Bacteroidia;o__Flavobacteriales;f__Flavobacteriaceae;g__Myroides;s__Myroides odoratimimus	Bacteria	Bacteroidota	Bacteroidia	Flavobacteriales	Flavobacteriaceae	Myroides	Myroides odoratimimus	1	1	4065010	4065010	0	1	4065010	1	4065010	1	4065010	1	4065010	4065010	4065010	1	100	0.34134	0	Excellent
GCA_001867305.1	GCA_001867305.1_ASM186730v1_genomic	k__Bacteria (UID2565)	100	0	0	100	d__Bacteria;p__Bacteroidota;c__Bacteroidia;o__Flavobacteriales;f__Weeksellaceae;g__Elizabethkingia;s__Elizabethkingia miricola	Bacteria	Bacteroidota	Bacteroidia	Flavobacteriales	Weeksellaceae	Elizabethkingia	Elizabethkingia miricola	69	69	4130066	4130066	0	12	117140	12	117140	35	37697	35	37697	405286	405286	30	85.974	0.36019	0.02552	Excellent
GCA_001871275.1	GCA_001871275.1_ASM187127v1_genomic	f__Flavobacteriaceae (UID2845)	91.59	2.04	55.56	81.39	d__Bacteria;p__Bacteroidota;c__Bacteroidia;o__Flavobacteriales;f__Flavobacteriaceae;g__CG1-02-35-72;s__CG1-02-35-72 sp002793215	Bacteria	Bacteroidota	Bacteroidia	Flavobacteriales	Flavobacteriaceae	CG1-02-35-72	CG1-02-35-72 sp002793215	156	164	2458226	2458001	0.009	35	21826	36	21104	106	7246	110	7138	94976	94976	4	11.416	0.35033	0.01638	Medium
GCA_001873065.1	GCA_001873065.1_ASM187306v1_genomic	f__Flavobacteriaceae (UID2845)	98.99	0.65	0	95.74	d__Bacteria;p__Bacteroidota;c__Bacteroidia;o__Flavobacteriales;f__Flavobacteriaceae;g__Polaribacter;s__Polaribacter sp001873065	Bacteria	Bacteroidota	Bacteroidia	Flavobacteriales	Flavobacteriaceae	Polaribacter	Polaribacter sp001873065	50	50	2988978	2988978	0	12	91988	12	91988	32	36295	32	36295	261154	261154	25	80.656	0.3141	0.01419	Excellent
GCA_001873105.1	GCA_001873105.1_ASM187310v1_genomic	s__algicola (UID2847)	94.6	0.29	0	93.15	d__Bacteria;p__Bacteroidota;c__Bacteroidia;o__Flavobacteriales;f__Flavobacteriaceae;g__CG2-30-34-30;s__CG2-30-34-30 sp001873105	Bacteria	Bacteroidota	Bacteroidia	Flavobacteriales	Flavobacteriaceae	CG2-30-34-30	CG2-30-34-30 sp001873105	88	89	2536630	2536618	0	20	39129	20	39129	60	12940	61	12940	145403	145403	14	41.194	0.34397	0.01197	Excellent
GCA_001874145.1	GCA_001874145.1_ASM187414v1_genomic	s__algicola (UID2846)	99.34	0	0	99.34	d__Bacteria;p__Bacteroidota;c__Bacteroidia;o__Flavobacteriales;f__Flavobacteriaceae;g__Lacinutrix;s__Lacinutrix sp001874145	Bacteria	Bacteroidota	Bacteroidia	Flavobacteriales	Flavobacteriaceae	Lacinutrix	Lacinutrix sp001874145	22	22	3035939	3035939	0	5	217783	5	217783	14	73099	14	73099	485730	485730	16	94.652	0.30629	0.00892	Excellent
GCA_001874325.1	GCA_001874325.1_ASM187432v1_genomic	f__Flavobacteriaceae (UID2817)	88.69	1.24	0	82.49	d__Bacteria;p__Bacteroidota;c__Bacteroidia;o__Flavobacteriales;f__Flavobacteriaceae;g__Flavobacterium;s__Flavobacterium sp001874325	Bacteria	Bacteroidota	Bacteroidia	Flavobacteriales	Flavobacteriaceae	Flavobacterium	Flavobacterium sp001874325	22	22	2516828	2516828	0	6	163182	6	163182	15	54947	15	54947	240599	240599	16	93.153	0.33227	0.01205	High
GCA_001879205.1	GCA_001879205.1_ASM187920v1_genomic	f__Flavobacteriaceae (UID2817)	99.65	0.35	0	97.9	d__Bacteria;p__Bacteroidota;c__Bacteroidia;o__Flavobacteriales;f__Flavobacteriaceae;g__Flavobacterium;s__Flavobacterium johnsoniae_A	Bacteria	Bacteroidota	Bacteroidia	Flavobacteriales	Flavobacteriaceae	Flavobacterium	Flavobacterium johnsoniae_A	13	13	5492177	5492177	0	4	647735	4	647735	9	296262	9	296262	927018	927018	10	99.106	0.347	0.00737	Excellent
GCA_001887135.1	GCA_001887135.1_ASM188713v1_genomic	f__Flavobacteriaceae (UID2817)	99.29	0.62	0	96.19	d__Bacteria;p__Bacteroidota;c__Bacteroidia;o__Flavobacteriales;f__Flavobacteriaceae;g__Flavobacterium;s__Flavobacterium psychrophilum	Bacteria	Bacteroidota	Bacteroidia	Flavobacteriales	Flavobacteriaceae	Flavobacterium	Flavobacterium psychrophilum	101	101	2905461	2905461	0	11	96992	11	96992	36	13989	36	13989	235213	235213	18	71.318	0.32429	0.02845	Excellent
GCA_001887145.1	GCA_001887145.1_ASM188714v1_genomic	f__Flavobacteriaceae (UID2817)	99.29	0.44	0	97.09	d__Bacteria;p__Bacteroidota;c__Bacteroidia;o__Flavobacteriales;f__Flavobacteriaceae;g__Flavobacterium;s__Flavobacterium psychrophilum	Bacteria	Bacteroidota	Bacteroidia	Flavobacteriales	Flavobacteriaceae	Flavobacterium	Flavobacterium psychrophilum	55	55	2755948	2755948	0	7	157387	7	157387	22	27389	22	27389	370668	370668	16	82.191	0.32364	0.02916	Excellent
GCA_001889005.1	GCA_001889005.1_ASM188900v1_genomic	s__algicola (UID2847)	99.62	0.76	100	95.82	d__Bacteria;p__Bacteroidota;c__Bacteroidia;o__Flavobacteriales;f__Flavobacteriaceae;g__Gramella;s__Gramella salexigens	Bacteria	Bacteroidota	Bacteroidia	Flavobacteriales	Flavobacteriaceae	Gramella	Gramella salexigens	1	1	2978889	2978889	0	1	2978889	1	2978889	1	2978889	1	2978889	2978889	2978889	1	100	0.38159	0	Medium
GCA_001889045.1	GCA_001889045.1_ASM188904v1_genomic	f__Flavobacteriaceae (UID2845)	99.66	1.17	50	93.81	d__Bacteria;p__Bacteroidota;c__Bacteroidia;o__Flavobacteriales;f__Flavobacteriaceae;g__Tenacibaculum_A;s__Tenacibaculum_A todarodis	Bacteria	Bacteroidota	Bacteroidia	Flavobacteriales	Flavobacteriaceae	Tenacibaculum_A	Tenacibaculum_A todarodis	1	1	3019213	3019213	0	1	3019213	1	3019213	1	3019213	1	3019213	3019213	3019213	1	100	0.30727	0	Medium
GCA_001898245.1	GCA_001898245.1_ASM189824v1_genomic	f__Flavobacteriaceae (UID2817)	99.29	0.35	0	97.54	d__Bacteria;p__Bacteroidota;c__Bacteroidia;o__Flavobacteriales;f__Flavobacteriaceae;g__Flavobacterium;s__Flavobacterium sp001898245	Bacteria	Bacteroidota	Bacteroidia	Flavobacteriales	Flavobacteriaceae	Flavobacterium	Flavobacterium sp001898245	44	45	3885222	3885195	0.001	8	176040	8	172380	23	50870	23	50870	423736	423736	23	90.146	0.3962	0.02381	Excellent
GCA_001898255.1	GCA_001898255.1_ASM189825v1_genomic	o__Flavobacteriales (UID2815)	99.39	1.23	0	93.24	d__Bacteria;p__Bacteroidota;c__Bacteroidia;o__Flavobacteriales;f__Weeksellaceae;g__Kaistella;s__Kaistella sp001898255	Bacteria	Bacteroidota	Bacteroidia	Flavobacteriales	Weeksellaceae	Kaistella	Kaistella sp001898255	41	112	3073784	3069856	0.128	6	180262	18	54261	19	59760	57	14950	506728	193500	19	91.073	0.39487	0.03046	Excellent
GCA_001898785.1	GCA_001898785.1_ASM189878v1_genomic	o__Flavobacteriales (UID2815)	98.28	0.59	57.14	95.33	d__Bacteria;p__Bacteroidota;c__Bacteroidia;o__Flavobacteriales;f__Weeksellaceae;g__Epilithonimonas;s__Epilithonimonas sp001898785	Bacteria	Bacteroidota	Bacteroidia	Flavobacteriales	Weeksellaceae	Epilithonimonas	Epilithonimonas sp001898785	50	143	3478283	3473818	0.128	9	129967	25	44516	28	35894	78	12341	409106	111150	23	85.206	0.35683	0.01462	Medium
GCA_001899155.1	GCA_001899155.1_ASM189915v1_genomic	f__Flavobacteriaceae (UID2817)	99.29	0.12	0	98.69	d__Bacteria;p__Bacteroidota;c__Bacteroidia;o__Flavobacteriales;f__Flavobacteriaceae;g__Flavobacterium;s__Flavobacterium lindanitolerans	Bacteria	Bacteroidota	Bacteroidia	Flavobacteriales	Flavobacteriaceae	Flavobacterium	Flavobacterium lindanitolerans	23	43	3801142	3799780	0.036	5	293194	7	223158	15	85074	23	42699	608108	422107	19	98.872	0.37871	0.01824	Excellent
GCA_001913155.1	GCA_001913155.1_ASM191315v1_genomic	s__algicola (UID2846)	99.01	0.66	0	95.71	d__Bacteria;p__Bacteroidota;c__Bacteroidia;o__Flavobacteriales;f__Flavobacteriaceae;g__Maribacter;s__Maribacter sp001913155	Bacteria	Bacteroidota	Bacteroidia	Flavobacteriales	Flavobacteriaceae	Maribacter	Maribacter sp001913155	1	1	4271158	4271158	0	1	4271158	1	4271158	1	4271158	1	4271158	4271158	4271158	1	100	0.3439	0	Excellent
GCA_001932675.1	GCA_001932675.1_ASM193267v1_genomic	s__algicola (UID2847)	99.43	0.76	0	95.63	d__Bacteria;p__Bacteroidota;c__Bacteroidia;o__Flavobacteriales;f__Flavobacteriaceae;g__Salegentibacter;s__Salegentibacter agarivorans	Bacteria	Bacteroidota	Bacteroidia	Flavobacteriales	Flavobacteriaceae	Salegentibacter	Salegentibacter agarivorans	1	1	4086550	4086550	0	1	4086550	1	4086550	1	4086550	1	4086550	4086550	4086550	1	100	0.36884	0	Excellent
GCA_001936395.1	GCA_001936395.1_ASM193639v1_genomic	f__Flavobacteriaceae (UID2817)	97.17	0.18	0	96.27	d__Bacteria;p__Bacteroidota;c__Bacteroidia;o__Flavobacteriales;f__Flavobacteriaceae;g__Flavobacterium;s__Flavobacterium columnare	Bacteria	Bacteroidota	Bacteroidia	Flavobacteriales	Flavobacteriaceae	Flavobacterium	Flavobacterium columnare	1	1	3032078	3032078	0	1	3032078	1	3032078	1	3032078	1	3032078	3032078	3032078	1	100	0.31627	0	Excellent
GCA_001936575.1	GCA_001936575.1_ASM193657v1_genomic	f__Flavobacteriaceae (UID2845)	99.55	0.53	0	96.9	d__Bacteria;p__Bacteroidota;c__Bacteroidia;o__Flavobacteriales;f__Flavobacteriaceae;g__Tenacibaculum;s__Tenacibaculum agarivorans	Bacteria	Bacteroidota	Bacteroidia	Flavobacteriales	Flavobacteriaceae	Tenacibaculum	Tenacibaculum agarivorans	102	102	5638422	5638422	0	13	138449	13	138449	43	39197	43	39197	411435	411435	34	83.087	0.30869	0.02967	Excellent
GCA_001941605.1	GCA_001941605.1_ASM194160v1_genomic	s__algicola (UID2846)	99.67	0	0	99.67	d__Bacteria;p__Bacteroidota;c__Bacteroidia;o__Flavobacteriales;f__Flavobacteriaceae;g__Cellulophaga;s__Cellulophaga lytica	Bacteria	Bacteroidota	Bacteroidia	Flavobacteriales	Flavobacteriaceae	Cellulophaga	Cellulophaga lytica	1	1	3952957	3952957	0	1	3952957	1	3952957	1	3952957	1	3952957	3952957	3952957	1	100	0.3202	0	Excellent
GCA_001951155.1	GCA_001951155.1_ASM195115v1_genomic	s__algicola (UID2847)	99.49	0	0	99.49	d__Bacteria;p__Bacteroidota;c__Bacteroidia;o__Flavobacteriales;f__Flavobacteriaceae;g__Gramella;s__Gramella flava	Bacteria	Bacteroidota	Bacteroidia	Flavobacteriales	Flavobacteriaceae	Gramella	Gramella flava	1	1	4007868	4007868	0	1	4007868	1	4007868	1	4007868	1	4007868	4007868	4007868	1	100	0.42145	0	Excellent
GCA_001971725.1	GCA_001971725.1_ASM197172v1_genomic	s__algicola (UID2846)	99.34	0.17	0	98.49	d__Bacteria;p__Bacteroidota;c__Bacteroidia;o__Flavobacteriales;f__Flavobacteriaceae;g__Winogradskyella;s__Winogradskyella sp001971725	Bacteria	Bacteroidota	Bacteroidia	Flavobacteriales	Flavobacteriaceae	Winogradskyella	Winogradskyella sp001971725	1	1	3349669	3349669	0	1	3349669	1	3349669	1	3349669	1	3349669	3349669	3349669	1	100	0.34428	0	Excellent
GCA_001971745.1	GCA_001971745.1_ASM197174v1_genomic	s__algicola (UID2846)	99.67	0	0	99.67	d__Bacteria;p__Bacteroidota;c__Bacteroidia;o__Flavobacteriales;f__Flavobacteriaceae;g__Lacinutrix;s__Lacinutrix venerupis	Bacteria	Bacteroidota	Bacteroidia	Flavobacteriales	Flavobacteriaceae	Lacinutrix	Lacinutrix venerupis	1	1	3192399	3192399	0	1	3192399	1	3192399	1	3192399	1	3192399	3192399	3192399	1	100	0.30551	0	Excellent
GCA_001971785.1	GCA_001971785.1_ASM197178v1_genomic	s__algicola (UID2846)	98.35	1.25	0	92.1	d__Bacteria;p__Bacteroidota;c__Bacteroidia;o__Flavobacteriales;f__Flavobacteriaceae;g__Seonamhaeicola;s__Seonamhaeicola sp001971785	Bacteria	Bacteroidota	Bacteroidia	Flavobacteriales	Flavobacteriaceae	Seonamhaeicola	Seonamhaeicola sp001971785	1	1	3752836	3752836	0	1	3752836	1	3752836	1	3752836	1	3752836	3752836	3752836	1	100	0.32262	0	Excellent
GCA_001975575.1	GCA_001975575.1_ASM197557v1_genomic	s__algicola (UID2846)	99.67	1.16	0	93.87	d__Bacteria;p__Bacteroidota;c__Bacteroidia;o__Flavobacteriales;f__Flavobacteriaceae;g__TPBH4;s__TPBH4 sp001280435	Bacteria	Bacteroidota	Bacteroidia	Flavobacteriales	Flavobacteriaceae	TPBH4	TPBH4 sp001280435	17	17	3730281	3730281	0	3	463114	3	463114	7	155220	7	155220	1304505	1304505	9	98.912	0.3832	0.05307	Excellent
GCA_001975665.1	GCA_001975665.1_ASM197566v1_genomic	f__Flavobacteriaceae (UID2845)	98.99	0	0	98.99	d__Bacteria;p__Bacteroidota;c__Bacteroidia;o__Flavobacteriales;f__Flavobacteriaceae;g__Polaribacter;s__Polaribacter reichenbachii	Bacteria	Bacteroidota	Bacteroidia	Flavobacteriales	Flavobacteriaceae	Polaribacter	Polaribacter reichenbachii	1	1	4125014	4125014	0	1	4125014	1	4125014	1	4125014	1	4125014	4125014	4125014	1	100	0.29507	0	Excellent
GCA_001975985.1	GCA_001975985.1_ASM197598v1_genomic	f__Flavobacteriaceae (UID2817)	99.65	0.05	0	99.4	d__Bacteria;p__Bacteroidota;c__Bacteroidia;o__Flavobacteriales;f__Flavobacteriaceae;g__Flavobacterium;s__Flavobacterium sp001975985	Bacteria	Bacteroidota	Bacteroidia	Flavobacteriales	Flavobacteriaceae	Flavobacterium	Flavobacterium sp001975985	30	47	5681809	5590851	1.601	4	535581	8	224514	11	122402	22	91378	997585	540643	17	98.391	0.33255	0.04722	Excellent
GCA_001995115.1	GCA_001995115.1_ASM199511v1_genomic	f__Flavobacteriaceae (UID2817)	99.65	0	0	99.65	d__Bacteria;p__Bacteroidota;c__Bacteroidia;o__Flavobacteriales;f__Flavobacteriaceae;g__Flavobacterium;s__Flavobacterium columnare	Bacteria	Bacteroidota	Bacteroidia	Flavobacteriales	Flavobacteriaceae	Flavobacterium	Flavobacterium columnare	13	13	3284579	3284579	0	3	378148	3	378148	7	172423	7	172423	1006071	1006071	9	99.771	0.31479	0.05308	Excellent
GCA_001999725.1	GCA_001999725.1_CellW5C1.0_genomic	s__algicola (UID2846)	99.67	0.33	0	98.02	d__Bacteria;p__Bacteroidota;c__Bacteroidia;o__Flavobacteriales;f__Flavobacteriaceae;g__Cellulophaga;s__Cellulophaga sp001999725	Bacteria	Bacteroidota	Bacteroidia	Flavobacteriales	Flavobacteriaceae	Cellulophaga	Cellulophaga sp001999725	51	51	3803581	3803581	0	7	201560	7	201560	20	46591	20	46591	570962	570962	19	88.817	0.32026	0.03335	Excellent
GCA_002001005.1	GCA_002001005.1_ASM200100v1_genomic	f__Flavobacteriaceae (UID2817)	98.94	1.06	20	93.64	d__Bacteria;p__Bacteroidota;c__Bacteroidia;o__Flavobacteriales;f__Flavobacteriaceae;g__Flavobacterium;s__Flavobacterium sp002001005	Bacteria	Bacteroidota	Bacteroidia	Flavobacteriales	Flavobacteriaceae	Flavobacterium	Flavobacterium sp002001005	159	159	4346765	4346765	0	21	56974	21	56974	72	16746	72	16746	260557	260557	26	56.257	0.34348	0.05139	High
GCA_002002525.1	GCA_002002525.1_ASM200252v1_genomic	k__Bacteria (UID2565)	100	0	0	100	d__Bacteria;p__Bacteroidota;c__Bacteroidia;o__Flavobacteriales;f__Weeksellaceae;g__Elizabethkingia;s__Elizabethkingia meningoseptica	Bacteria	Bacteroidota	Bacteroidia	Flavobacteriales	Weeksellaceae	Elizabethkingia	Elizabethkingia meningoseptica	19	19	3955096	3955090	0	4	424450	4	424450	10	162762	10	162761	569125	569124	12	97.871	0.36422	0.03835	Excellent
GCA_002005425.1	GCA_002005425.1_ASM200542v1_genomic	f__Flavobacteriaceae (UID2845)	99.33	0.5	0	96.83	d__Bacteria;p__Bacteroidota;c__Bacteroidia;o__Flavobacteriales;f__Flavobacteriaceae;g__Polaribacter;s__Polaribacter sp002005425	Bacteria	Bacteroidota	Bacteroidia	Flavobacteriales	Flavobacteriaceae	Polaribacter	Polaribacter sp002005425	1	1	3254403	3254403	0	1	3254403	1	3254403	1	3254403	1	3254403	3254403	3254403	1	100	0.29853	0	Excellent
GCA_002007065.3	GCA_002007065.3_ASM200706v3_genomic	f__Flavobacteriaceae (UID2817)	99.65	0.23	0	98.5	d__Bacteria;p__Bacteroidota;c__Bacteroidia;o__Flavobacteriales;f__Flavobacteriaceae;g__Flavobacterium;s__Flavobacterium piscis	Bacteria	Bacteroidota	Bacteroidia	Flavobacteriales	Flavobacteriaceae	Flavobacterium	Flavobacterium piscis	1	1	5867608	5867608	0	1	5867608	1	5867608	1	5867608	1	5867608	5867608	5867608	1	100	0.34128	0	Excellent
GCA_002017935.1	GCA_002017935.1_ASM201793v1_genomic	f__Flavobacteriaceae (UID2817)	99.65	0.53	0	97	d__Bacteria;p__Bacteroidota;c__Bacteroidia;o__Flavobacteriales;f__Flavobacteriaceae;g__Flavobacterium;s__Flavobacterium chungangense	Bacteria	Bacteroidota	Bacteroidia	Flavobacteriales	Flavobacteriaceae	Flavobacterium	Flavobacterium chungangense	17	17	5727638	5727638	0	1	3222599	1	3222599	5	318890	5	318890	3222599	3222599	8	99.034	0.33738	0.03512	Excellent
GCA_002017945.1	GCA_002017945.1_ASM201794v1_genomic	f__Flavobacteriaceae (UID2817)	98.76	4.18	84.21	77.86	d__Bacteria;p__Bacteroidota;c__Bacteroidia;o__Flavobacteriales;f__Flavobacteriaceae;g__Flavobacterium;s__Flavobacterium succinicans	Bacteria	Bacteroidota	Bacteroidia	Flavobacteriales	Flavobacteriaceae	Flavobacterium	Flavobacterium succinicans	63	63	3980312	3980312	0	2	507556	2	507556	6	165756	6	165756	1979307	1979307	7	94.061	0.35463	0.03683	Medium
GCA_002022025.1	GCA_002022025.1_ASM202202v1_genomic	k__Bacteria (UID2565)	100	1.08	0	94.6	d__Bacteria;p__Bacteroidota;c__Bacteroidia;o__Flavobacteriales;f__Weeksellaceae;g__Elizabethkingia;s__Elizabethkingia anophelis	Bacteria	Bacteroidota	Bacteroidia	Flavobacteriales	Weeksellaceae	Elizabethkingia	Elizabethkingia anophelis	1	1	3986480	3986480	0	1	3986480	1	3986480	1	3986480	1	3986480	3986480	3986480	1	100	0.35616	0	Excellent
GCA_002022045.1	GCA_002022045.1_ASM202204v1_genomic	k__Bacteria (UID2565)	100	0	0	100	d__Bacteria;p__Bacteroidota;c__Bacteroidia;o__Flavobacteriales;f__Weeksellaceae;g__Elizabethkingia;s__Elizabethkingia anophelis	Bacteria	Bacteroidota	Bacteroidia	Flavobacteriales	Weeksellaceae	Elizabethkingia	Elizabethkingia anophelis	1	1	4184507	4184507	0	1	4184507	1	4184507	1	4184507	1	4184507	4184507	4184507	1	100	0.35486	0	Excellent
GCA_002022065.1	GCA_002022065.1_ASM202206v1_genomic	k__Bacteria (UID2565)	100	1.08	0	94.6	d__Bacteria;p__Bacteroidota;c__Bacteroidia;o__Flavobacteriales;f__Weeksellaceae;g__Elizabethkingia;s__Elizabethkingia anophelis	Bacteria	Bacteroidota	Bacteroidia	Flavobacteriales	Weeksellaceae	Elizabethkingia	Elizabethkingia anophelis	1	1	4006214	4006214	0	1	4006214	1	4006214	1	4006214	1	4006214	4006214	4006214	1	100	0.35706	0	Excellent
GCA_002022085.1	GCA_002022085.1_ASM202208v1_genomic	k__Bacteria (UID2565)	100	0	0	100	d__Bacteria;p__Bacteroidota;c__Bacteroidia;o__Flavobacteriales;f__Weeksellaceae;g__Elizabethkingia;s__Elizabethkingia anophelis	Bacteria	Bacteroidota	Bacteroidia	Flavobacteriales	Weeksellaceae	Elizabethkingia	Elizabethkingia anophelis	2	2	4281097	4281097	0	1	4245829	1	4245829	1	4245829	1	4245829	4245829	4245829	1	99.176	0.35483	0.023	Excellent
GCA_002022105.1	GCA_002022105.1_ASM202210v1_genomic	k__Bacteria (UID2565)	100	0	0	100	d__Bacteria;p__Bacteroidota;c__Bacteroidia;o__Flavobacteriales;f__Weeksellaceae;g__Elizabethkingia;s__Elizabethkingia meningoseptica	Bacteria	Bacteroidota	Bacteroidia	Flavobacteriales	Weeksellaceae	Elizabethkingia	Elizabethkingia meningoseptica	1	1	3873125	3873125	0	1	3873125	1	3873125	1	3873125	1	3873125	3873125	3873125	1	100	0.36472	0	Excellent
GCA_002022125.1	GCA_002022125.1_ASM202212v1_genomic	k__Bacteria (UID2565)	100	0	0	100	d__Bacteria;p__Bacteroidota;c__Bacteroidia;o__Flavobacteriales;f__Weeksellaceae;g__Elizabethkingia;s__Elizabethkingia ursingii	Bacteria	Bacteroidota	Bacteroidia	Flavobacteriales	Weeksellaceae	Elizabethkingia	Elizabethkingia ursingii	1	1	4216720	4216720	0	1	4216720	1	4216720	1	4216720	1	4216720	4216720	4216720	1	100	0.35675	0	Excellent
GCA_002022145.1	GCA_002022145.1_ASM202214v1_genomic	k__Bacteria (UID2565)	100	0	0	100	d__Bacteria;p__Bacteroidota;c__Bacteroidia;o__Flavobacteriales;f__Weeksellaceae;g__Elizabethkingia;s__Elizabethkingia meningoseptica	Bacteria	Bacteroidota	Bacteroidia	Flavobacteriales	Weeksellaceae	Elizabethkingia	Elizabethkingia meningoseptica	1	1	4004759	4004759	0	1	4004759	1	4004759	1	4004759	1	4004759	4004759	4004759	1	100	0.36385	0	Excellent
GCA_002023055.1	GCA_002023055.1_ASM202305v1_genomic	k__Bacteria (UID2565)	100	0	0	100	d__Bacteria;p__Bacteroidota;c__Bacteroidia;o__Flavobacteriales;f__Weeksellaceae;g__Elizabethkingia;s__Elizabethkingia meningoseptica	Bacteria	Bacteroidota	Bacteroidia	Flavobacteriales	Weeksellaceae	Elizabethkingia	Elizabethkingia meningoseptica	21	21	3856478	3856478	0	4	417189	4	417189	10	130718	10	130718	765941	765941	12	97.74	0.3643	0.02583	Excellent
GCA_002023065.1	GCA_002023065.1_ASM202306v1_genomic	k__Bacteria (UID2565)	100	0	0	100	d__Bacteria;p__Bacteroidota;c__Bacteroidia;o__Flavobacteriales;f__Weeksellaceae;g__Elizabethkingia;s__Elizabethkingia ursingii	Bacteria	Bacteroidota	Bacteroidia	Flavobacteriales	Weeksellaceae	Elizabethkingia	Elizabethkingia ursingii	18	18	4184835	4184835	0	4	480185	4	480185	10	121385	10	121385	711538	711538	13	99.109	0.35622	0.03372	Excellent
GCA_002023095.1	GCA_002023095.1_ASM202309v1_genomic	k__Bacteria (UID2565)	100	0	0	100	d__Bacteria;p__Bacteroidota;c__Bacteroidia;o__Flavobacteriales;f__Weeksellaceae;g__Elizabethkingia;s__Elizabethkingia meningoseptica	Bacteria	Bacteroidota	Bacteroidia	Flavobacteriales	Weeksellaceae	Elizabethkingia	Elizabethkingia meningoseptica	15	15	3983608	3983608	0	3	572925	3	572925	7	162689	7	162689	1139471	1139471	10	99.737	0.36339	0.04647	Excellent
GCA_002023105.1	GCA_002023105.1_ASM202310v1_genomic	k__Bacteria (UID2565)	100	1.08	0	94.6	d__Bacteria;p__Bacteroidota;c__Bacteroidia;o__Flavobacteriales;f__Weeksellaceae;g__Elizabethkingia;s__Elizabethkingia anophelis	Bacteria	Bacteroidota	Bacteroidia	Flavobacteriales	Weeksellaceae	Elizabethkingia	Elizabethkingia anophelis	22	25	3907166	3906618	0.014	2	606900	4	423765	7	155047	9	143742	1438336	820968	9	99.522	0.35696	0.03798	Excellent
GCA_002023135.1	GCA_002023135.1_ASM202313v1_genomic	k__Bacteria (UID2565)	100	1.08	100	94.6	d__Bacteria;p__Bacteroidota;c__Bacteroidia;o__Flavobacteriales;f__Weeksellaceae;g__Elizabethkingia;s__Elizabethkingia anophelis	Bacteria	Bacteroidota	Bacteroidia	Flavobacteriales	Weeksellaceae	Elizabethkingia	Elizabethkingia anophelis	135	135	4136773	4136773	0	7	227012	7	227012	18	66491	18	66491	604773	604773	20	92.663	0.35427	0.04103	Medium
GCA_002023145.1	GCA_002023145.1_ASM202314v1_genomic	k__Bacteria (UID2565)	100	1.08	0	94.6	d__Bacteria;p__Bacteroidota;c__Bacteroidia;o__Flavobacteriales;f__Weeksellaceae;g__Elizabethkingia;s__Elizabethkingia anophelis	Bacteria	Bacteroidota	Bacteroidia	Flavobacteriales	Weeksellaceae	Elizabethkingia	Elizabethkingia anophelis	17	17	3979883	3979883	0	3	566866	3	566866	8	173781	8	173781	1042899	1042899	10	99.596	0.35646	0.03575	Excellent
GCA_002023175.1	GCA_002023175.1_ASM202317v1_genomic	k__Bacteria (UID2565)	100	1.08	0	94.6	d__Bacteria;p__Bacteroidota;c__Bacteroidia;o__Flavobacteriales;f__Weeksellaceae;g__Elizabethkingia;s__Elizabethkingia anophelis	Bacteria	Bacteroidota	Bacteroidia	Flavobacteriales	Weeksellaceae	Elizabethkingia	Elizabethkingia anophelis	9	9	3951242	3951242	0	2	1067900	2	1067900	5	334050	5	334050	1167412	1167412	7	99.841	0.35568	0.04314	Excellent
GCA_002023195.1	GCA_002023195.1_ASM202319v1_genomic	k__Bacteria (UID2565)	100	0	0	100	d__Bacteria;p__Bacteroidota;c__Bacteroidia;o__Flavobacteriales;f__Weeksellaceae;g__Elizabethkingia;s__Elizabethkingia anophelis	Bacteria	Bacteroidota	Bacteroidia	Flavobacteriales	Weeksellaceae	Elizabethkingia	Elizabethkingia anophelis	55	55	4233346	4233346	0	4	482497	4	482497	13	95666	13	95666	714682	714682	15	94.621	0.3542	0.03283	Excellent
GCA_002023205.1	GCA_002023205.1_ASM202320v1_genomic	k__Bacteria (UID2565)	100	0	0	100	d__Bacteria;p__Bacteroidota;c__Bacteroidia;o__Flavobacteriales;f__Weeksellaceae;g__Elizabethkingia;s__Elizabethkingia bruuniana	Bacteria	Bacteroidota	Bacteroidia	Flavobacteriales	Weeksellaceae	Elizabethkingia	Elizabethkingia bruuniana	26	26	4385854	4385854	0	3	682446	3	682446	7	238588	7	238588	1100003	1100003	10	98.023	0.35797	0.03812	Excellent
GCA_002023235.2	GCA_002023235.2_ASM202323v2_genomic	k__Bacteria (UID2565)	100	1.08	0	94.6	d__Bacteria;p__Bacteroidota;c__Bacteroidia;o__Flavobacteriales;f__Weeksellaceae;g__Elizabethkingia;s__Elizabethkingia anophelis	Bacteria	Bacteroidota	Bacteroidia	Flavobacteriales	Weeksellaceae	Elizabethkingia	Elizabethkingia anophelis	1	1	4116824	4116824	0	1	4116824	1	4116824	1	4116824	1	4116824	4116824	4116824	1	100	0.35642	0	Excellent
GCA_002023305.1	GCA_002023305.1_ASM202330v1_genomic	k__Bacteria (UID2565)	100	0	0	100	d__Bacteria;p__Bacteroidota;c__Bacteroidia;o__Flavobacteriales;f__Weeksellaceae;g__Elizabethkingia;s__Elizabethkingia meningoseptica	Bacteria	Bacteroidota	Bacteroidia	Flavobacteriales	Weeksellaceae	Elizabethkingia	Elizabethkingia meningoseptica	24	24	4068217	4068217	0	4	458522	4	458522	11	122062	11	122062	588690	588690	15	98.126	0.36283	0.03327	Excellent
GCA_002023325.1	GCA_002023325.1_ASM202332v1_genomic	k__Bacteria (UID2565)	100	1.08	0	94.6	d__Bacteria;p__Bacteroidota;c__Bacteroidia;o__Flavobacteriales;f__Weeksellaceae;g__Elizabethkingia;s__Elizabethkingia anophelis	Bacteria	Bacteroidota	Bacteroidia	Flavobacteriales	Weeksellaceae	Elizabethkingia	Elizabethkingia anophelis	17	17	4048252	4048252	0	3	471558	3	471558	10	149088	10	149088	940436	940436	12	99.177	0.35688	0.02746	Excellent
GCA_002023335.1	GCA_002023335.1_ASM202333v1_genomic	k__Bacteria (UID2565)	100	1.08	0	94.6	d__Bacteria;p__Bacteroidota;c__Bacteroidia;o__Flavobacteriales;f__Weeksellaceae;g__Elizabethkingia;s__Elizabethkingia miricola	Bacteria	Bacteroidota	Bacteroidia	Flavobacteriales	Weeksellaceae	Elizabethkingia	Elizabethkingia miricola	9	9	4429099	4429099	0	2	758033	2	758033	5	382951	5	382951	1837981	1837981	6	99.801	0.35866	0.04139	Excellent
GCA_002023365.1	GCA_002023365.1_ASM202336v1_genomic	k__Bacteria (UID2565)	100	0	0	100	d__Bacteria;p__Bacteroidota;c__Bacteroidia;o__Flavobacteriales;f__Weeksellaceae;g__Elizabethkingia;s__Elizabethkingia ursingii	Bacteria	Bacteroidota	Bacteroidia	Flavobacteriales	Weeksellaceae	Elizabethkingia	Elizabethkingia ursingii	20	20	4402282	4402282	0	3	724247	3	724247	7	327727	7	327727	867785	867785	9	97.929	0.35499	0.04535	Excellent
GCA_002023385.1	GCA_002023385.1_ASM202338v1_genomic	k__Bacteria (UID2565)	100	0	0	100	d__Bacteria;p__Bacteroidota;c__Bacteroidia;o__Flavobacteriales;f__Weeksellaceae;g__Elizabethkingia;s__Elizabethkingia occulta	Bacteria	Bacteroidota	Bacteroidia	Flavobacteriales	Weeksellaceae	Elizabethkingia	Elizabethkingia occulta	36	36	4246993	4246993	0	5	273260	5	273260	16	79971	16	79971	617553	617553	20	97.077	0.35556	0.02986	Excellent
GCA_002023405.1	GCA_002023405.1_ASM202340v1_genomic	k__Bacteria (UID2565)	100	0	0	100	d__Bacteria;p__Bacteroidota;c__Bacteroidia;o__Flavobacteriales;f__Weeksellaceae;g__Elizabethkingia;s__Elizabethkingia ursingii	Bacteria	Bacteroidota	Bacteroidia	Flavobacteriales	Weeksellaceae	Elizabethkingia	Elizabethkingia ursingii	13	13	4134086	4134086	0	3	653543	3	653543	7	256011	7	256011	866725	866725	8	98.932	0.35705	0.04049	Excellent
GCA_002023425.1	GCA_002023425.1_ASM202342v1_genomic	k__Bacteria (UID2565)	100	1.08	0	94.6	d__Bacteria;p__Bacteroidota;c__Bacteroidia;o__Flavobacteriales;f__Weeksellaceae;g__Elizabethkingia;s__Elizabethkingia anophelis	Bacteria	Bacteroidota	Bacteroidia	Flavobacteriales	Weeksellaceae	Elizabethkingia	Elizabethkingia anophelis	25	25	3871164	3871164	0	4	403429	4	403429	10	105036	10	105036	729230	729230	13	97.634	0.35621	0.04652	Excellent
GCA_002023435.1	GCA_002023435.1_ASM202343v1_genomic	k__Bacteria (UID2565)	100	0	0	100	d__Bacteria;p__Bacteroidota;c__Bacteroidia;o__Flavobacteriales;f__Weeksellaceae;g__Elizabethkingia;s__Elizabethkingia meningoseptica	Bacteria	Bacteroidota	Bacteroidia	Flavobacteriales	Weeksellaceae	Elizabethkingia	Elizabethkingia meningoseptica	19	19	3882819	3882819	0	4	405167	4	405167	10	141993	10	141993	707908	707908	13	99.718	0.36422	0.04399	Excellent
GCA_002023465.1	GCA_002023465.1_ASM202346v1_genomic	k__Bacteria (UID2565)	100	0	0	100	d__Bacteria;p__Bacteroidota;c__Bacteroidia;o__Flavobacteriales;f__Weeksellaceae;g__Elizabethkingia;s__Elizabethkingia meningoseptica	Bacteria	Bacteroidota	Bacteroidia	Flavobacteriales	Weeksellaceae	Elizabethkingia	Elizabethkingia meningoseptica	17	17	3958496	3958496	0	3	457783	3	457783	7	254252	7	254252	992514	992514	9	98.508	0.36389	0.04271	Excellent
GCA_002023475.1	GCA_002023475.1_ASM202347v1_genomic	k__Bacteria (UID2565)	100	2.15	0	89.25	d__Bacteria;p__Bacteroidota;c__Bacteroidia;o__Flavobacteriales;f__Weeksellaceae;g__Elizabethkingia;s__Elizabethkingia miricola	Bacteria	Bacteroidota	Bacteroidia	Flavobacteriales	Weeksellaceae	Elizabethkingia	Elizabethkingia miricola	21	21	4421966	4421966	0	2	936747	2	936747	7	142411	7	142411	1340025	1340025	9	97.743	0.35942	0.04182	Excellent
GCA_002023505.1	GCA_002023505.1_ASM202350v1_genomic	k__Bacteria (UID2565)	100	0	0	100	d__Bacteria;p__Bacteroidota;c__Bacteroidia;o__Flavobacteriales;f__Weeksellaceae;g__Elizabethkingia;s__Elizabethkingia meningoseptica	Bacteria	Bacteroidota	Bacteroidia	Flavobacteriales	Weeksellaceae	Elizabethkingia	Elizabethkingia meningoseptica	20	20	4029713	4029713	0	4	432456	4	432456	11	119097	11	119097	730562	730562	14	98.988	0.36396	0.03715	Excellent
GCA_002023515.1	GCA_002023515.1_ASM202351v1_genomic	k__Bacteria (UID2565)	100	0	0	100	d__Bacteria;p__Bacteroidota;c__Bacteroidia;o__Flavobacteriales;f__Weeksellaceae;g__Elizabethkingia;s__Elizabethkingia miricola	Bacteria	Bacteroidota	Bacteroidia	Flavobacteriales	Weeksellaceae	Elizabethkingia	Elizabethkingia miricola	15	15	4188049	4188049	0	2	881938	2	881938	5	470175	5	470175	1250585	1250585	7	98.384	0.35777	0.04502	Excellent
GCA_002023545.1	GCA_002023545.1_ASM202354v1_genomic	k__Bacteria (UID2565)	100	1.08	0	94.6	d__Bacteria;p__Bacteroidota;c__Bacteroidia;o__Flavobacteriales;f__Weeksellaceae;g__Elizabethkingia;s__Elizabethkingia bruuniana	Bacteria	Bacteroidota	Bacteroidia	Flavobacteriales	Weeksellaceae	Elizabethkingia	Elizabethkingia bruuniana	28	28	4210844	4210844	0	4	459087	4	459087	10	138006	10	138006	669329	669329	13	98.262	0.35794	0.04729	Excellent
GCA_002023565.1	GCA_002023565.1_ASM202356v1_genomic	k__Bacteria (UID2565)	100	0	0	100	d__Bacteria;p__Bacteroidota;c__Bacteroidia;o__Flavobacteriales;f__Weeksellaceae;g__Elizabethkingia;s__Elizabethkingia anophelis	Bacteria	Bacteroidota	Bacteroidia	Flavobacteriales	Weeksellaceae	Elizabethkingia	Elizabethkingia anophelis	16	16	3986619	3986619	0	3	674440	3	674440	7	149851	7	149851	706966	706966	10	99.041	0.35516	0.03695	Excellent
GCA_002023575.1	GCA_002023575.1_ASM202357v1_genomic	k__Bacteria (UID2565)	100	0	0	100	d__Bacteria;p__Bacteroidota;c__Bacteroidia;o__Flavobacteriales;f__Weeksellaceae;g__Elizabethkingia;s__Elizabethkingia miricola	Bacteria	Bacteroidota	Bacteroidia	Flavobacteriales	Weeksellaceae	Elizabethkingia	Elizabethkingia miricola	19	19	4365834	4365834	0	4	557657	4	557657	8	206841	8	206841	715474	715474	12	99.21	0.35971	0.03858	Excellent
GCA_002023585.1	GCA_002023585.1_ASM202358v1_genomic	k__Bacteria (UID2565)	100	0	0	100	d__Bacteria;p__Bacteroidota;c__Bacteroidia;o__Flavobacteriales;f__Weeksellaceae;g__Elizabethkingia;s__Elizabethkingia meningoseptica	Bacteria	Bacteroidota	Bacteroidia	Flavobacteriales	Weeksellaceae	Elizabethkingia	Elizabethkingia meningoseptica	16	16	3911419	3911419	0	4	385044	4	385044	10	167179	10	167179	643246	643246	13	99.841	0.36359	0.03278	Excellent
GCA_002023625.1	GCA_002023625.1_ASM202362v1_genomic	k__Bacteria (UID2565)	100	0	0	100	d__Bacteria;p__Bacteroidota;c__Bacteroidia;o__Flavobacteriales;f__Weeksellaceae;g__Elizabethkingia;s__Elizabethkingia anophelis	Bacteria	Bacteroidota	Bacteroidia	Flavobacteriales	Weeksellaceae	Elizabethkingia	Elizabethkingia anophelis	18	18	3964271	3964271	0	3	489315	3	489315	10	112856	10	112856	1082946	1082946	13	99.737	0.3559	0.03917	Excellent
GCA_002023645.1	GCA_002023645.1_ASM202364v1_genomic	k__Bacteria (UID2565)	100	0	0	100	d__Bacteria;p__Bacteroidota;c__Bacteroidia;o__Flavobacteriales;f__Weeksellaceae;g__Elizabethkingia;s__Elizabethkingia anophelis	Bacteria	Bacteroidota	Bacteroidia	Flavobacteriales	Weeksellaceae	Elizabethkingia	Elizabethkingia anophelis	23	23	3843375	3843375	0	4	348523	4	348523	12	128885	12	128885	685809	685809	15	98.639	0.3555	0.03044	Excellent
GCA_002023665.2	GCA_002023665.2_ASM202366v2_genomic	k__Bacteria (UID2565)	100	0	0	100	d__Bacteria;p__Bacteroidota;c__Bacteroidia;o__Flavobacteriales;f__Weeksellaceae;g__Elizabethkingia;s__Elizabethkingia anophelis	Bacteria	Bacteroidota	Bacteroidia	Flavobacteriales	Weeksellaceae	Elizabethkingia	Elizabethkingia anophelis	1	1	4058311	4058311	0	1	4058311	1	4058311	1	4058311	1	4058311	4058311	4058311	1	100	0.35465	0	Excellent
GCA_002023685.1	GCA_002023685.1_ASM202368v1_genomic	k__Bacteria (UID2565)	100	1.08	0	94.6	d__Bacteria;p__Bacteroidota;c__Bacteroidia;o__Flavobacteriales;f__Weeksellaceae;g__Elizabethkingia;s__Elizabethkingia miricola	Bacteria	Bacteroidota	Bacteroidia	Flavobacteriales	Weeksellaceae	Elizabethkingia	Elizabethkingia miricola	15	15	4270409	4270409	0	3	550374	3	550374	7	248359	7	248359	1154503	1154503	8	99.281	0.35928	0.0438	Excellent
GCA_002023695.1	GCA_002023695.1_ASM202369v1_genomic	k__Bacteria (UID2565)	100	0	0	100	d__Bacteria;p__Bacteroidota;c__Bacteroidia;o__Flavobacteriales;f__Weeksellaceae;g__Elizabethkingia;s__Elizabethkingia anophelis	Bacteria	Bacteroidota	Bacteroidia	Flavobacteriales	Weeksellaceae	Elizabethkingia	Elizabethkingia anophelis	38	38	4003334	4003334	0	5	342988	5	342988	13	113183	13	113183	533703	533703	15	95.564	0.35528	0.03872	Excellent
GCA_002023705.1	GCA_002023705.1_ASM202370v1_genomic	k__Bacteria (UID2565)	100	1.08	0	94.6	d__Bacteria;p__Bacteroidota;c__Bacteroidia;o__Flavobacteriales;f__Weeksellaceae;g__Elizabethkingia;s__Elizabethkingia anophelis	Bacteria	Bacteroidota	Bacteroidia	Flavobacteriales	Weeksellaceae	Elizabethkingia	Elizabethkingia anophelis	49	49	4195798	4195798	0	7	214545	7	214545	24	57239	24	57239	508277	508277	24	90.868	0.35609	0.02749	Excellent
GCA_002023715.1	GCA_002023715.1_ASM202371v1_genomic	k__Bacteria (UID2565)	100	0	0	100	d__Bacteria;p__Bacteroidota;c__Bacteroidia;o__Flavobacteriales;f__Weeksellaceae;g__Elizabethkingia;s__Elizabethkingia occulta	Bacteria	Bacteroidota	Bacteroidia	Flavobacteriales	Weeksellaceae	Elizabethkingia	Elizabethkingia occulta	21	21	4154012	4154012	0	4	382194	4	382194	11	130590	11	130590	685311	685311	14	98.435	0.35591	0.02672	Excellent
GCA_002023765.1	GCA_002023765.1_ASM202376v1_genomic	k__Bacteria (UID2565)	100	1.08	0	94.6	d__Bacteria;p__Bacteroidota;c__Bacteroidia;o__Flavobacteriales;f__Weeksellaceae;g__Elizabethkingia;s__Elizabethkingia bruuniana	Bacteria	Bacteroidota	Bacteroidia	Flavobacteriales	Weeksellaceae	Elizabethkingia	Elizabethkingia bruuniana	16	16	4322403	4322403	0	4	552238	4	552238	8	191187	8	191187	711022	711022	11	98.333	0.35765	0.03622	Excellent
GCA_002023775.1	GCA_002023775.1_ASM202377v1_genomic	k__Bacteria (UID2565)	100	1.08	0	94.6	d__Bacteria;p__Bacteroidota;c__Bacteroidia;o__Flavobacteriales;f__Weeksellaceae;g__Elizabethkingia;s__Elizabethkingia bruuniana	Bacteria	Bacteroidota	Bacteroidia	Flavobacteriales	Weeksellaceae	Elizabethkingia	Elizabethkingia bruuniana	20	20	4379078	4379078	0	3	561173	3	561173	9	173217	9	173217	1043517	1043517	11	99.217	0.35828	0.04519	Excellent
GCA_002024805.1	GCA_002024805.1_ASM202480v1_genomic	k__Bacteria (UID2565)	100	0	0	100	d__Bacteria;p__Bacteroidota;c__Bacteroidia;o__Flavobacteriales;f__Weeksellaceae;g__Elizabethkingia;s__Elizabethkingia bruuniana	Bacteria	Bacteroidota	Bacteroidia	Flavobacteriales	Weeksellaceae	Elizabethkingia	Elizabethkingia bruuniana	1	1	4433522	4433522	0	1	4433522	1	4433522	1	4433522	1	4433522	4433522	4433522	1	100	0.35857	0	Excellent
GCA_002024825.1	GCA_002024825.1_ASM202482v1_genomic	k__Bacteria (UID2565)	100	1.08	0	94.6	d__Bacteria;p__Bacteroidota;c__Bacteroidia;o__Flavobacteriales;f__Weeksellaceae;g__Elizabethkingia;s__Elizabethkingia anophelis	Bacteria	Bacteroidota	Bacteroidia	Flavobacteriales	Weeksellaceae	Elizabethkingia	Elizabethkingia anophelis	1	1	3974275	3974275	0	1	3974275	1	3974275	1	3974275	1	3974275	3974275	3974275	1	100	0.35629	0	Excellent
GCA_002025185.1	GCA_002025185.1_ASM202518v1_genomic	o__Flavobacteriales (UID2815)	100	0	0	100	d__Bacteria;p__Bacteroidota;c__Bacteroidia;o__Flavobacteriales;f__Weeksellaceae;g__Riemerella;s__Riemerella anatipestifer	Bacteria	Bacteroidota	Bacteroidia	Flavobacteriales	Weeksellaceae	Riemerella	Riemerella anatipestifer	1	1	2425237	2425237	0	1	2425237	1	2425237	1	2425237	1	2425237	2425237	2425237	1	100	0.34968	0	Excellent
GCA_002025665.1	GCA_002025665.1_ASM202566v1_genomic	o__Flavobacteriales (UID2815)	100	0.74	66.67	96.3	d__Bacteria;p__Bacteroidota;c__Bacteroidia;o__Flavobacteriales;f__Weeksellaceae;g__Chryseobacterium;s__Chryseobacterium indologenes_F	Bacteria	Bacteroidota	Bacteroidia	Flavobacteriales	Weeksellaceae	Chryseobacterium	Chryseobacterium indologenes_F	1	1	5314748	5314748	0	1	5314748	1	5314748	1	5314748	1	5314748	5314748	5314748	1	100	0.3588	0	Medium
GCA_002072105.2	GCA_002072105.2_ASM207210v2_genomic	s__algicola (UID2846)	99.01	0	0	99.01	d__Bacteria;p__Bacteroidota;c__Bacteroidia;o__Flavobacteriales;f__Flavobacteriaceae;g__Croceivirga;s__Croceivirga radicis	Bacteria	Bacteroidota	Bacteroidia	Flavobacteriales	Flavobacteriaceae	Croceivirga	Croceivirga radicis	20	20	3602643	3602643	0	4	452181	4	452181	11	145588	11	145588	652543	652543	13	98.486	0.37127	0.04805	Excellent
GCA_002078605.1	GCA_002078605.1_ASM207860v1_genomic	s__algicola (UID2847)	99.22	0.38	0	97.32	d__Bacteria;p__Bacteroidota;c__Bacteroidia;o__Flavobacteriales;f__Flavobacteriaceae;g__Salegentibacter;s__Salegentibacter sediminis	Bacteria	Bacteroidota	Bacteroidia	Flavobacteriales	Flavobacteriaceae	Salegentibacter	Salegentibacter sediminis	22	22	3264253	3264253	0	3	346671	3	346671	10	91534	10	91534	901136	901136	12	95.906	0.40061	0.03573	Excellent
GCA_002094855.1	GCA_002094855.1_ASM209485v1_genomic	s__algicola (UID2847)	99.62	0.37	0	97.77	d__Bacteria;p__Bacteroidota;c__Bacteroidia;o__Flavobacteriales;f__Flavobacteriaceae;g__Zunongwangia;s__Zunongwangia atlantica	Bacteria	Bacteroidota	Bacteroidia	Flavobacteriales	Flavobacteriaceae	Zunongwangia	Zunongwangia atlantica	89	89	4780723	4780723	0	8	231360	8	231360	22	52589	22	52589	550060	550060	22	90.344	0.35494	0.05212	Excellent
GCA_002117085.1	GCA_002117085.1_ASM211708v1_genomic	f__Flavobacteriaceae (UID2817)	99.35	0.09	0	98.9	d__Bacteria;p__Bacteroidota;c__Bacteroidia;o__Flavobacteriales;f__Flavobacteriaceae;g__Nonlabens;s__Nonlabens tegetincola	Bacteria	Bacteroidota	Bacteroidia	Flavobacteriales	Flavobacteriaceae	Nonlabens	Nonlabens tegetincola	1	1	2835711	2835711	0	1	2835711	1	2835711	1	2835711	1	2835711	2835711	2835711	1	100	0.35457	0	Excellent
GCA_002117125.1	GCA_002117125.1_ASM211712v1_genomic	s__algicola (UID2846)	98.49	0	0	98.49	d__Bacteria;p__Bacteroidota;c__Bacteroidia;o__Flavobacteriales;f__Flavobacteriaceae;g__Nonlabens;s__Nonlabens spongiae	Bacteria	Bacteroidota	Bacteroidia	Flavobacteriales	Flavobacteriaceae	Nonlabens	Nonlabens spongiae	2	2	3393335	3393235	0.003	1	3379276	1	3379276	1	3379276	1	3379276	3379276	3379276	1	99.586	0.40385	0.015	Excellent
GCA_002120225.1	GCA_002120225.1_ASM212022v1_genomic	f__Flavobacteriaceae (UID2845)	99.66	0.08	0	99.26	d__Bacteria;p__Bacteroidota;c__Bacteroidia;o__Flavobacteriales;f__Flavobacteriaceae;g__Tenacibaculum;s__Tenacibaculum holothuriorum	Bacteria	Bacteroidota	Bacteroidia	Flavobacteriales	Flavobacteriaceae	Tenacibaculum	Tenacibaculum holothuriorum	31	31	3147654	3147654	0	4	349444	4	349444	11	89361	11	89361	595704	595704	14	97.68	0.30998	0.04638	Excellent
GCA_002120265.1	GCA_002120265.1_ASM212026v1_genomic	s__algicola (UID2847)	99.49	0	0	99.49	d__Bacteria;p__Bacteroidota;c__Bacteroidia;o__Flavobacteriales;f__Flavobacteriaceae;g__Gramella;s__Gramella flava	Bacteria	Bacteroidota	Bacteroidia	Flavobacteriales	Flavobacteriaceae	Gramella	Gramella flava	42	42	3977160	3977160	0	5	266553	5	266553	16	99541	16	99541	507172	507172	18	94.154	0.42113	0.04887	Excellent
GCA_002150145.1	GCA_002150145.1_ASM215014v1_genomic	f__Flavobacteriaceae (UID2817)	99.29	0.44	0	97.09	d__Bacteria;p__Bacteroidota;c__Bacteroidia;o__Flavobacteriales;f__Flavobacteriaceae;g__Flavobacterium;s__Flavobacterium psychrophilum	Bacteria	Bacteroidota	Bacteroidia	Flavobacteriales	Flavobacteriaceae	Flavobacterium	Flavobacterium psychrophilum	54	54	2766635	2766635	0	6	174351	6	174351	21	26678	21	26678	487561	487561	16	83.494	0.32373	0.02858	Excellent
GCA_002150205.1	GCA_002150205.1_ASM215020v1_genomic	f__Flavobacteriaceae (UID2817)	99.29	0.35	0	97.54	d__Bacteria;p__Bacteroidota;c__Bacteroidia;o__Flavobacteriales;f__Flavobacteriaceae;g__Flavobacterium;s__Flavobacterium sp002150205	Bacteria	Bacteroidota	Bacteroidia	Flavobacteriales	Flavobacteriaceae	Flavobacterium	Flavobacterium sp002150205	418	418	3594156	3594156	0	67	15281	67	15281	253	4133	253	4133	66841	66841	4	6.862	0.3389	0.02784	Excellent
GCA_002150215.1	GCA_002150215.1_ASM215021v1_genomic	f__Flavobacteriaceae (UID2817)	99.29	0.45	0	97.04	d__Bacteria;p__Bacteroidota;c__Bacteroidia;o__Flavobacteriales;f__Flavobacteriaceae;g__Flavobacterium;s__Flavobacterium psychrophilum	Bacteria	Bacteroidota	Bacteroidia	Flavobacteriales	Flavobacteriaceae	Flavobacterium	Flavobacterium psychrophilum	94	94	2889100	2889100	0	9	120376	9	120376	24	18921	24	18921	241979	241979	19	84.626	0.3239	0.03067	Excellent
GCA_002150245.1	GCA_002150245.1_ASM215024v1_genomic	f__Flavobacteriaceae (UID2817)	99.29	0.44	0	97.09	d__Bacteria;p__Bacteroidota;c__Bacteroidia;o__Flavobacteriales;f__Flavobacteriaceae;g__Flavobacterium;s__Flavobacterium psychrophilum	Bacteria	Bacteroidota	Bacteroidia	Flavobacteriales	Flavobacteriaceae	Flavobacterium	Flavobacterium psychrophilum	20	24	2736904	2736824	0.003	4	227798	4	227798	11	100728	11	100728	659916	633254	12	93.903	0.32392	0.0125	Excellent
GCA_002150255.1	GCA_002150255.1_ASM215025v1_genomic	f__Flavobacteriaceae (UID2817)	99.29	0.8	50	95.29	d__Bacteria;p__Bacteroidota;c__Bacteroidia;o__Flavobacteriales;f__Flavobacteriaceae;g__Flavobacterium;s__Flavobacterium psychrophilum	Bacteria	Bacteroidota	Bacteroidia	Flavobacteriales	Flavobacteriaceae	Flavobacterium	Flavobacterium psychrophilum	25	25	2785237	2785223	0.001	4	228137	4	228137	12	85003	12	85003	505924	505920	13	93.842	0.3235	0.01517	Medium
GCA_002150295.1	GCA_002150295.1_ASM215029v1_genomic	f__Flavobacteriaceae (UID2817)	96.79	2.85	28.57	82.54	d__Bacteria;p__Bacteroidota;c__Bacteroidia;o__Flavobacteriales;f__Flavobacteriaceae;g__Flavobacterium;s__Flavobacterium psychrophilum	Bacteria	Bacteroidota	Bacteroidia	Flavobacteriales	Flavobacteriaceae	Flavobacterium	Flavobacterium psychrophilum	592	592	2681996	2681996	0	107	7389	107	7389	369	2100	369	2100	48086	48086	0	0	0.32609	0.02921	High
GCA_002150785.1	GCA_002150785.1_ASM215078v1_genomic	s__algicola (UID2846)	99.67	0.33	0	98.02	d__Bacteria;p__Bacteroidota;c__Bacteroidia;o__Flavobacteriales;f__Flavobacteriaceae;g__Arenibacter;s__Arenibacter sp002150785	Bacteria	Bacteroidota	Bacteroidia	Flavobacteriales	Flavobacteriaceae	Arenibacter	Arenibacter sp002150785	101	101	3985366	3985366	0	11	94597	11	94597	42	22863	42	22863	546319	546319	27	77.745	0.40827	0.03506	Excellent
GCA_002156885.1	GCA_002156885.1_ASM215688v1_genomic	f__Flavobacteriaceae (UID2817)	99.65	0.88	10	95.25	d__Bacteria;p__Bacteroidota;c__Bacteroidia;o__Flavobacteriales;f__Flavobacteriaceae;g__Flavobacterium;s__Flavobacterium sp000813005	Bacteria	Bacteroidota	Bacteroidia	Flavobacteriales	Flavobacteriaceae	Flavobacterium	Flavobacterium sp000813005	203	203	5396196	5396196	0	35	52629	35	52629	106	13933	106	13933	188956	188956	40	54.914	0.32544	0.02048	High
GCA_002162685.1	GCA_002162685.1_ASM216268v1_genomic	s__algicola (UID2846)	99.67	5.45	14.29	72.42	d__Bacteria;p__Bacteroidota;c__Bacteroidia;o__Flavobacteriales;f__Flavobacteriaceae;g__Psychroserpens;s__Psychroserpens sp002162685	Bacteria	Bacteroidota	Bacteroidia	Flavobacteriales	Flavobacteriaceae	Psychroserpens	Psychroserpens sp002162685	23	25	3752198	3752166	0.001	5	312216	5	312216	13	103603	13	103603	526760	526760	16	97.319	0.32071	0.00744	High
GCA_002162765.1	GCA_002162765.1_ASM216276v1_genomic	s__algicola (UID2846)	94.55	0.17	0	93.7	d__Bacteria;p__Bacteroidota;c__Bacteroidia;o__Flavobacteriales;f__Flavobacteriaceae;g__Ichthyenterobacterium;s__Ichthyenterobacterium sp002162765	Bacteria	Bacteroidota	Bacteroidia	Flavobacteriales	Flavobacteriaceae	Ichthyenterobacterium	Ichthyenterobacterium sp002162765	19	19	3156390	3156358	0.001	4	288632	4	288632	11	120168	11	120168	620860	620860	14	97.162	0.33525	0.00495	Excellent
GCA_002162835.1	GCA_002162835.1_ASM216283v1_genomic	s__algicola (UID2847)	91.9	1.28	41.67	85.5	d__Bacteria;p__Bacteroidota;c__Bacteroidia;o__Flavobacteriales;f__Flavobacteriaceae;g__Nonlabens;s__Nonlabens dokdonensis_B	Bacteria	Bacteroidota	Bacteroidia	Flavobacteriales	Flavobacteriaceae	Nonlabens	Nonlabens dokdonensis_B	214	243	3038145	3035744	0.079	41	23606	42	22994	135	5917	142	5675	78570	78570	8	16.771	0.35221	0.01575	High
GCA_002163675.1	GCA_002163675.1_ASM216367v1_genomic	f__Flavobacteriaceae (UID2845)	99.66	1.73	0	91.01	d__Bacteria;p__Bacteroidota;c__Bacteroidia;o__Flavobacteriales;f__Flavobacteriaceae;g__Polaribacter;s__Polaribacter sp002163675	Bacteria	Bacteroidota	Bacteroidia	Flavobacteriales	Flavobacteriaceae	Polaribacter	Polaribacter sp002163675	1	1	3990261	3990161	0.003	1	3990261	1	3990161	1	3990261	1	3990161	3990261	3990161	1	100	0.29718	0	Excellent
GCA_002163835.1	GCA_002163835.1_ASM216383v1_genomic	f__Flavobacteriaceae (UID2845)	99.33	1.01	0	94.28	d__Bacteria;p__Bacteroidota;c__Bacteroidia;o__Flavobacteriales;f__Flavobacteriaceae;g__Polaribacter;s__Polaribacter sp002163835	Bacteria	Bacteroidota	Bacteroidia	Flavobacteriales	Flavobacteriaceae	Polaribacter	Polaribacter sp002163835	1	2	3435862	3435092	0.022	1	3435862	1	2924902	1	3435862	2	510190	3435862	2924902	1	100	0.3023	0	Excellent
GCA_002163855.1	GCA_002163855.1_ASM216385v1_genomic	s__algicola (UID2846)	99.67	0.16	0	98.87	d__Bacteria;p__Bacteroidota;c__Bacteroidia;o__Flavobacteriales;f__Flavobacteriaceae;g__Winogradskyella;s__Winogradskyella sp002163855	Bacteria	Bacteroidota	Bacteroidia	Flavobacteriales	Flavobacteriaceae	Winogradskyella	Winogradskyella sp002163855	1	3	2977523	2969559	0.267	1	2977523	1	2254279	1	2977523	2	619894	2977523	2254279	1	100	0.32997	0	Excellent
GCA_002163875.1	GCA_002163875.1_ASM216387v1_genomic	s__algicola (UID2847)	99.11	0.13	0	98.46	d__Bacteria;p__Bacteroidota;c__Bacteroidia;o__Flavobacteriales;f__Flavobacteriaceae;g__Gilvibacter;s__Gilvibacter sp002163875	Bacteria	Bacteroidota	Bacteroidia	Flavobacteriales	Flavobacteriaceae	Gilvibacter	Gilvibacter sp002163875	1	2	3100211	3094507	0.184	1	3100211	1	2659248	1	3100211	2	435259	3100211	2659248	1	100	0.43635	0	Excellent
GCA_002167435.2	GCA_002167435.2_ASM216743v2_genomic	s__algicola (UID2846)	94.97	3.01	5.88	79.92	d__Bacteria;p__Bacteroidota;c__Bacteroidia;o__Flavobacteriales;f__Flavobacteriaceae;g__Muricauda;s__Muricauda sp002167435	Bacteria	Bacteroidota	Bacteroidia	Flavobacteriales	Flavobacteriaceae	Muricauda	Muricauda sp002167435	150	150	4336285	4335941	0.008	27	43016	27	43016	104	12174	104	12174	218860	218848	21	44.402	0.41175	0.06329	Excellent
GCA_002167525.1	GCA_002167525.1_ASM216752v1_genomic	k__Bacteria (UID2566)	82.35	4.04	0	62.15	d__Bacteria;p__Bacteroidota;c__Bacteroidia;o__Flavobacteriales;f__Flavobacteriaceae;g__MS024-2A;s__MS024-2A sp002167525	Bacteria	Bacteroidota	Bacteroidia	Flavobacteriales	Flavobacteriaceae	MS024-2A	MS024-2A sp002167525	29	29	1756490	1747115	0.534	5	128304	5	127892	16	30695	16	30561	224293	223072	12	82.489	0.31213	0.01888	High
GCA_002167945.1	GCA_002167945.1_ASM216794v1_genomic	f__Flavobacteriaceae (UID2817)	86.02	2.56	50	73.22	d__Bacteria;p__Bacteroidota;c__Bacteroidia;o__Flavobacteriales;f__Flavobacteriaceae;g__MS024-2A;s__MS024-2A sp002167945	Bacteria	Bacteroidota	Bacteroidia	Flavobacteriales	Flavobacteriaceae	MS024-2A	MS024-2A sp002167945	57	57	1767959	1749996	1.016	15	39249	15	38997	42	16014	42	15843	93564	92577	8	33.091	0.38581	0.03673	Medium
GCA_002168005.2	GCA_002168005.2_ASM216800v2_genomic	k__Bacteria (UID2566)	100	9.68	64.71	51.6	d__Bacteria;p__Bacteroidota;c__Bacteroidia;o__Flavobacteriales;f__Flavobacteriaceae;g__UBA8316;s__UBA8316 sp002390455	Bacteria	Bacteroidota	Bacteroidia	Flavobacteriales	Flavobacteriaceae	UBA8316	UBA8316 sp002390455	72	72	2493049	2487592	0.219	12	51991	12	51904	48	13417	48	13417	193012	192344	13	52.246	0.3916	0.039	Medium
GCA_002169155.2	GCA_002169155.2_ASM216915v2_genomic	k__Bacteria (UID2566)	58.76	0.98	50	53.86	d__Bacteria;p__Bacteroidota;c__Bacteroidia;o__Flavobacteriales;f__Flavobacteriaceae;g__TMED220;s__TMED220 sp002169155	Bacteria	Bacteroidota	Bacteroidia	Flavobacteriales	Flavobacteriaceae	TMED220	TMED220 sp002169155	42	42	933742	927772	0.639	14	24987	14	24805	34	12927	34	12866	72679	72251	1	7.784	0.28683	0.02037	Medium
GCA_002169865.1	GCA_002169865.1_ASM216986v1_genomic	k__Bacteria (UID2566)	61.03	0	0	61.03	d__Bacteria;p__Bacteroidota;c__Bacteroidia;o__Flavobacteriales;f__Flavobacteriaceae;g__MS024-2A;s__MS024-2A sp002169865	Bacteria	Bacteroidota	Bacteroidia	Flavobacteriales	Flavobacteriaceae	MS024-2A	MS024-2A sp002169865	10	10	1039252	1034075	0.498	4	101308	4	100405	9	61588	9	61453	194597	193928	10	100	0.32799	0.01979	Medium
GCA_002170965.1	GCA_002170965.1_ASM217096v1_genomic	p__Bacteroidetes (UID2605)	62.14	0.95	0	57.39	d__Bacteria;p__Bacteroidota;c__Bacteroidia;o__Flavobacteriales;f__Flavobacteriaceae;g__UBA8316;s__UBA8316 sp002711215	Bacteria	Bacteroidota	Bacteroidia	Flavobacteriales	Flavobacteriaceae	UBA8316	UBA8316 sp002711215	17	17	1198682	1172544	2.181	7	72692	7	70974	15	49165	15	48088	116981	113353	14	88.637	0.3582	0.01447	Medium
GCA_002171295.2	GCA_002171295.2_ASM217129v2_genomic	s__algicola (UID2846)	67.27	2.92	22.22	52.67	d__Bacteria;p__Bacteroidota;c__Bacteroidia;o__Flavobacteriales;f__Flavobacteriaceae;g__UBA8316;s__UBA8316 sp002171295	Bacteria	Bacteroidota	Bacteroidia	Flavobacteriales	Flavobacteriaceae	UBA8316	UBA8316 sp002171295	35	35	1417098	1410058	0.497	12	37286	12	37161	29	25605	29	25444	111628	110949	6	34.199	0.34025	0.01295	Medium
GCA_002171475.2	GCA_002171475.2_ASM217147v2_genomic	k__Bacteria (UID2566)	96.69	3.86	83.33	77.39	d__Bacteria;p__Bacteroidota;c__Bacteroidia;o__Flavobacteriales;f__Flavobacteriaceae;g__TMED96;s__TMED96 sp002171475	Bacteria	Bacteroidota	Bacteroidia	Flavobacteriales	Flavobacteriaceae	TMED96	TMED96 sp002171475	67	67	1936757	1930518	0.322	16	42463	16	42463	48	12900	48	12805	132779	132392	9	35.479	0.30876	0.02838	Medium
GCA_002171575.2	GCA_002171575.2_ASM217157v2_genomic	s__algicola (UID2846)	77.25	2.37	75	65.4	d__Bacteria;p__Bacteroidota;c__Bacteroidia;o__Flavobacteriales;f__Flavobacteriaceae;g__UBA724;s__UBA724 sp002171575	Bacteria	Bacteroidota	Bacteroidia	Flavobacteriales	Flavobacteriaceae	UBA724	UBA724 sp002171575	51	51	1292711	1280593	0.937	12	36252	12	35706	37	11656	37	11655	88334	87554	7	35.819	0.42242	0.01833	Medium
GCA_002172435.2	GCA_002172435.2_ASM217243v2_genomic	f__Flavobacteriaceae (UID2817)	82.12	1	25	77.12	d__Bacteria;p__Bacteroidota;c__Bacteroidia;o__Flavobacteriales;f__Flavobacteriaceae;g__UBA11891;s__UBA11891 sp003533785	Bacteria	Bacteroidota	Bacteroidia	Flavobacteriales	Flavobacteriaceae	UBA11891	UBA11891 sp003533785	26	26	1616686	1613730	0.183	6	96672	6	96516	18	36201	18	36135	220421	219958	12	74.473	0.40592	0.01012	High
GCA_002177115.1	GCA_002177115.1_ASM217711v1_genomic	o__Flavobacteriales (UID2815)	100	0.74	0	96.3	d__Bacteria;p__Bacteroidota;c__Bacteroidia;o__Flavobacteriales;f__Weeksellaceae;g__Chryseobacterium;s__Chryseobacterium mucoviscidosis	Bacteria	Bacteroidota	Bacteroidia	Flavobacteriales	Weeksellaceae	Chryseobacterium	Chryseobacterium mucoviscidosis	255	255	4403956	4403956	0	7	197939	7	197939	22	59434	22	59434	600494	600494	22	91.006	0.36109	0.0958	Excellent
GCA_002197835.1	GCA_002197835.1_ASM219783v1_genomic	o__Flavobacteriales (UID2815)	100	0.49	0	97.55	d__Bacteria;p__Bacteroidota;c__Bacteroidia;o__Flavobacteriales;f__Weeksellaceae;g__Kaistella;s__Kaistella sp002197835	Bacteria	Bacteroidota	Bacteroidia	Flavobacteriales	Weeksellaceae	Kaistella	Kaistella sp002197835	8	8	2841126	2841126	0	1	1581833	1	1581833	4	259463	4	259463	1581833	1581833	5	99.476	0.39596	0.03759	Excellent
GCA_002198115.1	GCA_002198115.1_ASM219811v1_genomic	s__algicola (UID2846)	99.01	0.77	0	95.16	d__Bacteria;p__Bacteroidota;c__Bacteroidia;o__Flavobacteriales;f__Flavobacteriaceae;g__Robiginitalea;s__Robiginitalea sp002198115	Bacteria	Bacteroidota	Bacteroidia	Flavobacteriales	Flavobacteriaceae	Robiginitalea	Robiginitalea sp002198115	15	31	3302432	3301443	0.03	2	774286	5	322286	4	370491	11	115194	1435050	500022	6	99.579	0.54975	0.07371	Excellent
GCA_002201235.1	GCA_002201235.1_ASM220123v1_genomic	f__Flavobacteriaceae (UID2845)	99.33	0.67	50	95.98	d__Bacteria;p__Bacteroidota;c__Bacteroidia;o__Flavobacteriales;f__Flavobacteriaceae;g__Polaribacter;s__Polaribacter tangerinus	Bacteria	Bacteroidota	Bacteroidia	Flavobacteriales	Flavobacteriaceae	Polaribacter	Polaribacter tangerinus	19	19	2673863	2673863	0	2	675327	2	675327	7	110652	7	110652	807511	807511	9	98.655	0.31213	0.05122	Medium
GCA_002201315.1	GCA_002201315.1_ASM220131v1_genomic	f__Flavobacteriaceae (UID2845)	99.66	0.34	0	97.96	d__Bacteria;p__Bacteroidota;c__Bacteroidia;o__Flavobacteriales;f__Flavobacteriaceae;g__Polaribacter;s__Polaribacter haliotis	Bacteria	Bacteroidota	Bacteroidia	Flavobacteriales	Flavobacteriaceae	Polaribacter	Polaribacter haliotis	29	29	3785182	3785182	0	5	286292	5	286292	12	128284	12	128284	550315	550315	14	97.752	0.29913	0.05554	Excellent
GCA_002204815.1	GCA_002204815.1_ASM220481v1_genomic	f__Flavobacteriaceae (UID2817)	99.22	0.29	0	97.77	d__Bacteria;p__Bacteroidota;c__Bacteroidia;o__Flavobacteriales;f__Flavobacteriaceae;g__Flavobacterium;s__Flavobacterium columnare_D	Bacteria	Bacteroidota	Bacteroidia	Flavobacteriales	Flavobacteriaceae	Flavobacterium	Flavobacterium columnare_D	376	376	3339448	3339448	0	58	17211	58	17211	217	3814	217	3814	77492	77492	5	9.345	0.30635	0.02884	Excellent
GCA_002204825.1	GCA_002204825.1_ASM220482v1_genomic	f__Flavobacteriaceae (UID2817)	98.59	0.18	0	97.69	d__Bacteria;p__Bacteroidota;c__Bacteroidia;o__Flavobacteriales;f__Flavobacteriaceae;g__Flavobacterium;s__Flavobacterium columnare_A	Bacteria	Bacteroidota	Bacteroidia	Flavobacteriales	Flavobacteriaceae	Flavobacterium	Flavobacterium columnare_A	423	423	3094459	3094459	0	66	14029	66	14029	248	3054	248	3054	83592	83592	2	5.044	0.30758	0.02859	Excellent
GCA_002204835.1	GCA_002204835.1_ASM220483v1_genomic	f__Flavobacteriaceae (UID2817)	99.65	0	0	99.65	d__Bacteria;p__Bacteroidota;c__Bacteroidia;o__Flavobacteriales;f__Flavobacteriaceae;g__Flavobacterium;s__Flavobacterium columnare_C	Bacteria	Bacteroidota	Bacteroidia	Flavobacteriales	Flavobacteriaceae	Flavobacterium	Flavobacterium columnare_C	145	145	3378879	3378879	0	18	57076	18	57076	62	13393	62	13393	228380	228380	20	54.708	0.29994	0.03656	Excellent
GCA_002204845.1	GCA_002204845.1_ASM220484v1_genomic	f__Flavobacteriaceae (UID2817)	99.65	0.18	0	98.75	d__Bacteria;p__Bacteroidota;c__Bacteroidia;o__Flavobacteriales;f__Flavobacteriaceae;g__Flavobacterium;s__Flavobacterium columnare_A	Bacteria	Bacteroidota	Bacteroidia	Flavobacteriales	Flavobacteriaceae	Flavobacterium	Flavobacterium columnare_A	166	166	3157800	3157800	0	19	48847	19	48847	74	9999	74	9999	123877	123877	18	49.109	0.30612	0.03531	Excellent
GCA_002204895.1	GCA_002204895.1_ASM220489v1_genomic	f__Flavobacteriaceae (UID2817)	99.65	0	0	99.65	d__Bacteria;p__Bacteroidota;c__Bacteroidia;o__Flavobacteriales;f__Flavobacteriaceae;g__Flavobacterium;s__Flavobacterium columnare_C	Bacteria	Bacteroidota	Bacteroidia	Flavobacteriales	Flavobacteriaceae	Flavobacterium	Flavobacterium columnare_C	134	134	3394671	3394671	0	19	61280	19	61280	61	14537	61	14537	209870	209870	23	57.326	0.29869	0.0331	Excellent
GCA_002205795.1	GCA_002205795.1_ASM220579v1_genomic	o__Flavobacteriales (UID2815)	100	0.49	0	97.55	d__Bacteria;p__Bacteroidota;c__Bacteroidia;o__Flavobacteriales;f__Weeksellaceae;g__Kaistella;s__Kaistella sp002205795	Bacteria	Bacteroidota	Bacteroidia	Flavobacteriales	Weeksellaceae	Kaistella	Kaistella sp002205795	10	10	2633125	2633125	0	2	939449	2	939449	3	302833	3	302833	1151777	1151777	4	97.597	0.3964	0.05045	Excellent
GCA_002207815.1	GCA_002207815.1_ASM220781v1_genomic	f__Flavobacteriaceae (UID2817)	97.57	0.74	0	93.87	d__Bacteria;p__Bacteroidota;c__Bacteroidia;o__Flavobacteriales;f__Flavobacteriaceae;g__Flavobacterium;s__Flavobacterium psychrophilum	Bacteria	Bacteroidota	Bacteroidia	Flavobacteriales	Flavobacteriaceae	Flavobacterium	Flavobacterium psychrophilum	164	164	2707110	2707109	0	20	46026	20	46026	68	9469	68	9469	153770	153770	16	43.733	0.32472	0.0305	Excellent
GCA_002208925.2	GCA_002208925.2_ASM220892v2_genomic	o__Flavobacteriales (UID2815)	100	0.49	0	97.55	d__Bacteria;p__Bacteroidota;c__Bacteroidia;o__Flavobacteriales;f__Weeksellaceae;g__Chryseobacterium;s__Chryseobacterium indologenes	Bacteria	Bacteroidota	Bacteroidia	Flavobacteriales	Weeksellaceae	Chryseobacterium	Chryseobacterium indologenes	1	1	5119391	5119391	0	1	5119391	1	5119391	1	5119391	1	5119391	5119391	5119391	1	100	0.37213	0	Excellent
GCA_002209445.1	GCA_002209445.1_ASM220944v1_genomic	p__Bacteroidetes (UID2605)	100	0.48	0	97.6	d__Bacteria;p__Bacteroidota;c__Bacteroidia;o__Flavobacteriales;f__Flavobacteriaceae;g__Capnocytophaga;s__Capnocytophaga sp002209445	Bacteria	Bacteroidota	Bacteroidia	Flavobacteriales	Flavobacteriaceae	Capnocytophaga	Capnocytophaga sp002209445	1	1	3412686	3412686	0	1	3412686	1	3412686	1	3412686	1	3412686	3412686	3412686	1	100	0.38245	0	Excellent
GCA_002210235.1	GCA_002210235.1_ASM221023v1_genomic	f__Flavobacteriaceae (UID2817)	99.65	1.14	0	93.95	d__Bacteria;p__Bacteroidota;c__Bacteroidia;o__Flavobacteriales;f__Flavobacteriaceae;g__Flavobacterium;s__Flavobacterium sp002210235	Bacteria	Bacteroidota	Bacteroidia	Flavobacteriales	Flavobacteriaceae	Flavobacterium	Flavobacterium sp002210235	44	44	5620987	5620987	0	7	328878	7	328878	21	77388	21	77388	565659	565659	26	97.135	0.33632	0.03444	Excellent
GCA_002211465.1	GCA_002211465.1_ASM221146v1_genomic	s__algicola (UID2846)	99.67	1.48	0	92.27	d__Bacteria;p__Bacteroidota;c__Bacteroidia;o__Flavobacteriales;f__Flavobacteriaceae;g__Zobellia;s__Zobellia galactanivorans	Bacteria	Bacteroidota	Bacteroidia	Flavobacteriales	Flavobacteriaceae	Zobellia	Zobellia galactanivorans	41	41	5395720	5395720	0	3	425906	3	425906	12	79881	12	79881	1756401	1756401	16	96.433	0.42663	0.06102	Excellent
GCA_002216065.1	GCA_002216065.1_ASM221606v1_genomic	o__Flavobacteriales (UID2815)	99.88	0.49	0	97.43	d__Bacteria;p__Bacteroidota;c__Bacteroidia;o__Flavobacteriales;f__Weeksellaceae;g__Chryseobacterium;s__Chryseobacterium sp002216065	Bacteria	Bacteroidota	Bacteroidia	Flavobacteriales	Weeksellaceae	Chryseobacterium	Chryseobacterium sp002216065	1	1	4872888	4872888	0	1	4872888	1	4872888	1	4872888	1	4872888	4872888	4872888	1	100	0.35222	0	Excellent
GCA_002217195.1	GCA_002217195.1_ASM221719v1_genomic	f__Flavobacteriaceae (UID2817)	99.65	0.17	0	98.8	d__Bacteria;p__Bacteroidota;c__Bacteroidia;o__Flavobacteriales;f__Flavobacteriaceae;g__Flavobacterium;s__Flavobacterium frigidimaris	Bacteria	Bacteroidota	Bacteroidia	Flavobacteriales	Flavobacteriaceae	Flavobacterium	Flavobacterium frigidimaris	88	98	5724426	5723936	0.009	14	135085	16	121081	43	38822	47	38822	316578	316578	36	85.385	0.34697	0.03395	Excellent
GCA_002217205.1	GCA_002217205.1_ASM221720v1_genomic	f__Flavobacteriaceae (UID2817)	98.54	0.88	0	94.14	d__Bacteria;p__Bacteroidota;c__Bacteroidia;o__Flavobacteriales;f__Flavobacteriaceae;g__Flavobacterium;s__Flavobacterium branchiophilum	Bacteria	Bacteroidota	Bacteroidia	Flavobacteriales	Flavobacteriaceae	Flavobacterium	Flavobacterium branchiophilum	241	298	3580395	3575384	0.14	34	28687	44	23398	115	9576	146	7679	119721	106869	12	26.413	0.32793	0.03722	Excellent
GCA_002217235.1	GCA_002217235.1_ASM221723v1_genomic	f__Flavobacteriaceae (UID2817)	99.65	0	0	99.65	d__Bacteria;p__Bacteroidota;c__Bacteroidia;o__Flavobacteriales;f__Flavobacteriaceae;g__Flavobacterium;s__Flavobacterium aquatile	Bacteria	Bacteroidota	Bacteroidia	Flavobacteriales	Flavobacteriaceae	Flavobacterium	Flavobacterium aquatile	19	20	3488813	3488696	0.003	5	295934	5	295934	12	121610	12	121610	644846	644846	15	99.102	0.32227	0.03329	Excellent
GCA_002217245.1	GCA_002217245.1_ASM221724v1_genomic	f__Flavobacteriaceae (UID2817)	99.29	0.44	33.33	97.09	d__Bacteria;p__Bacteroidota;c__Bacteroidia;o__Flavobacteriales;f__Flavobacteriaceae;g__Flavobacterium;s__Flavobacterium columnare_A	Bacteria	Bacteroidota	Bacteroidia	Flavobacteriales	Flavobacteriaceae	Flavobacterium	Flavobacterium columnare_A	216	222	3159371	3158924	0.014	30	30622	31	30562	103	8065	106	7901	135858	124998	12	29.972	0.30535	0.03194	High
GCA_002217275.1	GCA_002217275.1_ASM221727v1_genomic	f__Flavobacteriaceae (UID2817)	99.65	0.59	0	96.7	d__Bacteria;p__Bacteroidota;c__Bacteroidia;o__Flavobacteriales;f__Flavobacteriaceae;g__Flavobacterium;s__Flavobacterium aquidurense	Bacteria	Bacteroidota	Bacteroidia	Flavobacteriales	Flavobacteriaceae	Flavobacterium	Flavobacterium aquidurense	71	76	5422185	5421922	0.005	13	142966	13	142966	34	63267	36	58987	346223	346215	35	91.844	0.33955	0.03283	Excellent
GCA_002217285.1	GCA_002217285.1_ASM221728v1_genomic	f__Flavobacteriaceae (UID2817)	99.65	0.55	33.33	96.9	d__Bacteria;p__Bacteroidota;c__Bacteroidia;o__Flavobacteriales;f__Flavobacteriaceae;g__Flavobacterium;s__Flavobacterium hercynium	Bacteria	Bacteroidota	Bacteroidia	Flavobacteriales	Flavobacteriaceae	Flavobacterium	Flavobacterium hercynium	101	107	5260169	5259665	0.01	13	119640	14	112545	46	28376	47	28361	392793	392785	36	83.21	0.33779	0.0356	High
GCA_002217315.1	GCA_002217315.1_ASM221731v1_genomic	f__Flavobacteriaceae (UID2817)	99.65	0.14	0	98.95	d__Bacteria;p__Bacteroidota;c__Bacteroidia;o__Flavobacteriales;f__Flavobacteriaceae;g__Flavobacterium;s__Flavobacterium hibernum	Bacteria	Bacteroidota	Bacteroidia	Flavobacteriales	Flavobacteriaceae	Flavobacterium	Flavobacterium hibernum	65	82	5305016	5304092	0.017	8	268351	8	216647	27	42001	29	40632	645223	645221	24	88.119	0.33159	0.0252	Excellent
GCA_002217335.1	GCA_002217335.1_ASM221733v1_genomic	f__Flavobacteriaceae (UID2817)	99.65	1.62	0	91.55	d__Bacteria;p__Bacteroidota;c__Bacteroidia;o__Flavobacteriales;f__Flavobacteriaceae;g__Flavobacterium;s__Flavobacterium hydatis	Bacteria	Bacteroidota	Bacteroidia	Flavobacteriales	Flavobacteriaceae	Flavobacterium	Flavobacterium hydatis	72	79	5902573	5902013	0.009	8	222010	9	222010	33	39936	34	39090	877782	620299	29	87.605	0.32688	0.02911	Excellent
GCA_002217355.1	GCA_002217355.1_ASM221735v1_genomic	f__Flavobacteriaceae (UID2817)	99.65	0.4	0	97.65	d__Bacteria;p__Bacteroidota;c__Bacteroidia;o__Flavobacteriales;f__Flavobacteriaceae;g__Flavobacterium;s__Flavobacterium oncorhynchi	Bacteria	Bacteroidota	Bacteroidia	Flavobacteriales	Flavobacteriaceae	Flavobacterium	Flavobacterium oncorhynchi	52	58	4730796	4730454	0.007	9	180250	9	163250	24	65860	27	48137	619142	619136	25	91.897	0.33281	0.03656	Excellent
GCA_002217365.1	GCA_002217365.1_ASM221736v1_genomic	f__Flavobacteriaceae (UID2817)	99.65	1.11	0	94.1	d__Bacteria;p__Bacteroidota;c__Bacteroidia;o__Flavobacteriales;f__Flavobacteriaceae;g__Flavobacterium;s__Flavobacterium pectinovorum	Bacteria	Bacteroidota	Bacteroidia	Flavobacteriales	Flavobacteriaceae	Flavobacterium	Flavobacterium pectinovorum	51	57	5607986	5607660	0.006	6	220163	6	220163	21	98801	24	68839	956093	956087	23	92.701	0.33559	0.02277	Excellent
GCA_002217395.1	GCA_002217395.1_ASM221739v1_genomic	f__Flavobacteriaceae (UID2817)	99.65	0.93	25	95	d__Bacteria;p__Bacteroidota;c__Bacteroidia;o__Flavobacteriales;f__Flavobacteriaceae;g__Flavobacterium;s__Flavobacterium plurextorum	Bacteria	Bacteroidota	Bacteroidia	Flavobacteriales	Flavobacteriaceae	Flavobacterium	Flavobacterium plurextorum	65	92	5062246	5059737	0.05	11	156398	14	108575	34	46382	41	41008	405642	405640	33	89.848	0.33121	0.02819	High
GCA_002217405.1	GCA_002217405.1_ASM221740v1_genomic	f__Flavobacteriaceae (UID2817)	98.94	0.35	0	97.19	d__Bacteria;p__Bacteroidota;c__Bacteroidia;o__Flavobacteriales;f__Flavobacteriaceae;g__Flavobacterium;s__Flavobacterium psychrophilum	Bacteria	Bacteroidota	Bacteroidia	Flavobacteriales	Flavobacteriaceae	Flavobacterium	Flavobacterium psychrophilum	83	109	2638051	2635490	0.097	11	73660	14	59260	35	17161	46	13910	258714	178171	19	71.863	0.32469	0.02483	Excellent
GCA_002217435.1	GCA_002217435.1_ASM221743v1_genomic	f__Flavobacteriaceae (UID2817)	99.65	0.9	20	95.15	d__Bacteria;p__Bacteroidota;c__Bacteroidia;o__Flavobacteriales;f__Flavobacteriaceae;g__Flavobacterium;s__Flavobacterium reichenbachii	Bacteria	Bacteroidota	Bacteroidia	Flavobacteriales	Flavobacteriaceae	Flavobacterium	Flavobacterium reichenbachii	49	53	5577968	5577616	0.006	8	199996	8	190151	25	77234	27	67045	470529	470525	29	94.912	0.33614	0.03549	High
GCA_002217445.1	GCA_002217445.1_ASM221744v1_genomic	f__Flavobacteriaceae (UID2817)	99.65	1.08	12.5	94.25	d__Bacteria;p__Bacteroidota;c__Bacteroidia;o__Flavobacteriales;f__Flavobacteriaceae;g__Flavobacterium;s__Flavobacterium tructae	Bacteria	Bacteroidota	Bacteroidia	Flavobacteriales	Flavobacteriaceae	Flavobacterium	Flavobacterium tructae	60	67	5354799	5354371	0.008	5	466315	6	353369	19	69891	22	48362	731559	730827	20	91.605	0.35672	0.03522	High
GCA_002217475.1	GCA_002217475.1_ASM221747v1_genomic	f__Flavobacteriaceae (UID2817)	99.65	0.23	0	98.5	d__Bacteria;p__Bacteroidota;c__Bacteroidia;o__Flavobacteriales;f__Flavobacteriaceae;g__Flavobacterium;s__Flavobacterium tructae	Bacteria	Bacteroidota	Bacteroidia	Flavobacteriales	Flavobacteriaceae	Flavobacterium	Flavobacterium tructae	100	130	4951782	4949371	0.049	13	126891	18	91033	37	33524	55	26024	718322	342298	33	87.035	0.35701	0.03873	Excellent
GCA_002221975.1	GCA_002221975.1_ASM222197v1_genomic	f__Flavobacteriaceae (UID2817)	99.65	0.14	0	98.95	d__Bacteria;p__Bacteroidota;c__Bacteroidia;o__Flavobacteriales;f__Flavobacteriaceae;g__Flavobacterium;s__Flavobacterium johnsoniae	Bacteria	Bacteroidota	Bacteroidia	Flavobacteriales	Flavobacteriaceae	Flavobacterium	Flavobacterium johnsoniae	60	69	6041815	6041200	0.01	8	302295	8	287579	23	57777	26	57777	540827	540825	25	92.112	0.34048	0.03281	Excellent
GCA_002222045.1	GCA_002222045.1_ASM222204v1_genomic	f__Flavobacteriaceae (UID2817)	99.22	0.72	20	95.62	d__Bacteria;p__Bacteroidota;c__Bacteroidia;o__Flavobacteriales;f__Flavobacteriaceae;g__Flavobacterium;s__Flavobacterium piscis	Bacteria	Bacteroidota	Bacteroidia	Flavobacteriales	Flavobacteriaceae	Flavobacterium	Flavobacterium piscis	105	147	5880206	5876263	0.067	16	111851	19	109691	47	38247	54	32675	405634	309140	39	84.581	0.34071	0.02545	High
GCA_002222055.1	GCA_002222055.1_ASM222205v1_genomic	f__Flavobacteriaceae (UID2817)	99.65	1.15	0	93.9	d__Bacteria;p__Bacteroidota;c__Bacteroidia;o__Flavobacteriales;f__Flavobacteriaceae;g__Flavobacterium;s__Flavobacterium araucananum	Bacteria	Bacteroidota	Bacteroidia	Flavobacteriales	Flavobacteriaceae	Flavobacterium	Flavobacterium araucananum	139	150	5896739	5896048	0.012	12	119563	12	118091	47	29030	49	23820	492877	492873	36	83.354	0.34366	0.03426	Excellent
GCA_002234495.1	GCA_002234495.1_ASM223449v1_genomic	s__algicola (UID2846)	99.67	1.08	0	94.27	d__Bacteria;p__Bacteroidota;c__Bacteroidia;o__Flavobacteriales;f__Flavobacteriaceae;g__Arenibacter;s__Arenibacter algicola	Bacteria	Bacteroidota	Bacteroidia	Flavobacteriales	Flavobacteriaceae	Arenibacter	Arenibacter algicola	2	2	5857781	5857781	0	1	5793053	1	5793053	1	5793053	1	5793053	5793053	5793053	2	100	0.39806	0.02	Excellent
GCA_002238525.1	GCA_002238525.1_ASM223852v1_genomic	k__Bacteria (UID2566)	97.06	0	0	97.06	d__Bacteria;p__Bacteroidota;c__Bacteroidia;o__Flavobacteriales;f__Flavobacteriaceae;g__Bin25;s__Bin25 sp002238525	Bacteria	Bacteroidota	Bacteroidia	Flavobacteriales	Flavobacteriaceae	Bin25	Bin25 sp002238525	124	124	2958200	2958200	0	23	40599	23	40599	68	13730	68	13730	143003	143003	14	37.79	0.36177	0.02595	Excellent
GCA_002251775.1	GCA_002251775.1_ASM225177v1_genomic	f__Flavobacteriaceae (UID2817)	98.65	1.66	62.5	90.35	d__Bacteria;p__Bacteroidota;c__Bacteroidia;o__Flavobacteriales;f__Flavobacteriaceae;g__Flavobacterium;s__Flavobacterium aurantiibacter	Bacteria	Bacteroidota	Bacteroidia	Flavobacteriales	Flavobacteriaceae	Flavobacterium	Flavobacterium aurantiibacter	228	229	3247176	3246777	0.012	32	32579	32	32578	111	8015	111	8015	109784	109783	14	27.733	0.40366	0.03931	Medium
GCA_002251835.1	GCA_002251835.1_ASM225183v1_genomic	f__Flavobacteriaceae (UID2817)	98.94	0.18	0	98.04	d__Bacteria;p__Bacteroidota;c__Bacteroidia;o__Flavobacteriales;f__Flavobacteriaceae;g__Flavobacterium;s__Flavobacterium cyanobacteriorum	Bacteria	Bacteroidota	Bacteroidia	Flavobacteriales	Flavobacteriaceae	Flavobacterium	Flavobacterium cyanobacteriorum	306	309	3238290	3237928	0.011	39	24231	40	23498	158	4584	159	4584	114094	114092	9	21.029	0.41703	0.0533	Excellent
GCA_002256285.1	GCA_002256285.1_ASM225628v1_genomic	f__Flavobacteriaceae (UID2817)	99.65	0.07	0	99.3	d__Bacteria;p__Bacteroidota;c__Bacteroidia;o__Flavobacteriales;f__Flavobacteriaceae;g__Flavobacterium;s__Flavobacterium sp002256285	Bacteria	Bacteroidota	Bacteroidia	Flavobacteriales	Flavobacteriaceae	Flavobacterium	Flavobacterium sp002256285	68	91	3771254	3770404	0.023	10	139000	15	84697	33	28541	46	22786	292697	190847	22	79.862	0.43376	0.04212	Excellent
GCA_002256385.1	GCA_002256385.1_ASM225638v1_genomic	f__Flavobacteriaceae (UID2817)	94.4	0.71	33.33	90.85	d__Bacteria;p__Bacteroidota;c__Bacteroidia;o__Flavobacteriales;f__Flavobacteriaceae;g__Flavobacterium_B;s__Flavobacterium_B sp002256385	Bacteria	Bacteroidota	Bacteroidia	Flavobacteriales	Flavobacteriaceae	Flavobacterium_B	Flavobacterium_B sp002256385	118	118	3718779	3718779	0	19	72474	19	72474	61	18362	61	18362	197345	197345	27	62.562	0.40026	0.03864	High
GCA_002266855.1	GCA_002266855.1_ASM226685v1_genomic	s__algicola (UID2846)	99.34	0.33	50	97.69	d__Bacteria;p__Bacteroidota;c__Bacteroidia;o__Flavobacteriales;f__Flavobacteriaceae;g__Winogradskyella;s__Winogradskyella aurantia	Bacteria	Bacteroidota	Bacteroidia	Flavobacteriales	Flavobacteriaceae	Winogradskyella	Winogradskyella aurantia	20	20	3203946	3203946	0	3	487698	3	487698	7	192952	7	192952	733988	733988	9	97.961	0.36965	0.10644	Medium
GCA_002269385.1	GCA_002269385.1_ASM226938v1_genomic	s__algicola (UID2846)	99.34	0.82	0	95.24	d__Bacteria;p__Bacteroidota;c__Bacteroidia;o__Flavobacteriales;f__Flavobacteriaceae;g__Maribacter;s__Maribacter cobaltidurans	Bacteria	Bacteroidota	Bacteroidia	Flavobacteriales	Flavobacteriaceae	Maribacter	Maribacter cobaltidurans	1	1	4639957	4639957	0	1	4639957	1	4639957	1	4639957	1	4639957	4639957	4639957	1	100	0.3973	0	Excellent
GCA_002277995.2	GCA_002277995.2_ASM227799v2_genomic	k__Bacteria (UID2565)	100	1.08	0	94.6	d__Bacteria;p__Bacteroidota;c__Bacteroidia;o__Flavobacteriales;f__Weeksellaceae;g__Elizabethkingia;s__Elizabethkingia anophelis	Bacteria	Bacteroidota	Bacteroidia	Flavobacteriales	Weeksellaceae	Elizabethkingia	Elizabethkingia anophelis	1	1	4074206	4074206	0	1	4074206	1	4074206	1	4074206	1	4074206	4074206	4074206	1	100	0.35818	0	Excellent
GCA_002280395.1	GCA_002280395.1_ASM228039v1_genomic	s__algicola (UID2846)	71.92	2.7	13.33	58.42	d__Bacteria;p__Bacteroidota;c__Bacteroidia;o__Flavobacteriales;f__Flavobacteriaceae;g__Confluentibacter;s__Confluentibacter sp002280395	Bacteria	Bacteroidota	Bacteroidia	Flavobacteriales	Flavobacteriaceae	Confluentibacter	Confluentibacter sp002280395	320	353	2538371	2536513	0.073	84	9192	91	8597	238	4543	257	3957	47837	47837	0	0	0.35107	0.01587	Medium
GCA_002280815.1	GCA_002280815.1_ASM228081v1_genomic	f__Flavobacteriaceae (UID2817)	94	2.96	53.85	79.2	d__Bacteria;p__Bacteroidota;c__Bacteroidia;o__Flavobacteriales;f__Flavobacteriaceae;g__Flavobacterium;s__Flavobacterium sp002280815	Bacteria	Bacteroidota	Bacteroidia	Flavobacteriales	Flavobacteriaceae	Flavobacterium	Flavobacterium sp002280815	593	625	4041034	4039586	0.036	125	9725	128	9455	395	3221	416	3036	55405	55405	1	1.371	0.33708	0.02001	Medium
GCA_002285635.2	GCA_002285635.2_ASM228563v2_genomic	o__Flavobacteriales (UID2815)	100	0	0	100	d__Bacteria;p__Bacteroidota;c__Bacteroidia;o__Flavobacteriales;f__Weeksellaceae;g__Chryseobacterium;s__Chryseobacterium piperi	Bacteria	Bacteroidota	Bacteroidia	Flavobacteriales	Weeksellaceae	Chryseobacterium	Chryseobacterium piperi	1	1	4501946	4501946	0	1	4501946	1	4501946	1	4501946	1	4501946	4501946	4501946	1	100	0.35278	0	Excellent
GCA_002286775.1	GCA_002286775.1_ASM228677v1_genomic	f__Flavobacteriaceae (UID2817)	99.65	0.78	0	95.75	d__Bacteria;p__Bacteroidota;c__Bacteroidia;o__Flavobacteriales;f__Flavobacteriaceae;g__Myroides;s__Myroides sp002286775	Bacteria	Bacteroidota	Bacteroidia	Flavobacteriales	Flavobacteriaceae	Myroides	Myroides sp002286775	142	142	4293176	4293176	0	15	86757	15	86757	51	20586	51	20586	276542	276542	32	75.616	0.34296	0.04588	Excellent
GCA_002291575.1	GCA_002291575.1_ASM229157v1_genomic	s__algicola (UID2847)	86.15	0.76	66.67	82.35	d__Bacteria;p__Bacteroidota;c__Bacteroidia;o__Flavobacteriales;f__Flavobacteriaceae;g__Zunongwangia;s__Zunongwangia profunda	Bacteria	Bacteroidota	Bacteroidia	Flavobacteriales	Flavobacteriaceae	Zunongwangia	Zunongwangia profunda	352	471	3552608	3510325	1.19	76	14001	92	11671	246	4433	296	3532	62956	60949	3	5.21	0.36398	0.01368	Medium
GCA_002291725.1	GCA_002291725.1_ASM229172v1_genomic	s__algicola (UID2846)	91.35	2.42	20	79.25	d__Bacteria;p__Bacteroidota;c__Bacteroidia;o__Flavobacteriales;f__Flavobacteriaceae;g__Euzebyella;s__Euzebyella marina	Bacteria	Bacteroidota	Bacteroidia	Flavobacteriales	Flavobacteriaceae	Euzebyella	Euzebyella marina	164	228	4273020	4253050	0.467	33	42155	36	40171	102	12888	113	10869	118988	118411	24	40.479	0.40144	0.01327	High
GCA_002291765.1	GCA_002291765.1_ASM229176v1_genomic	s__algicola (UID2847)	94.65	1.49	42.86	87.2	d__Bacteria;p__Bacteroidota;c__Bacteroidia;o__Flavobacteriales;f__Flavobacteriaceae;g__UBA4166;s__UBA4166 sp002379985	Bacteria	Bacteroidota	Bacteroidia	Flavobacteriales	Flavobacteriaceae	UBA4166	UBA4166 sp002379985	62	109	2763183	2749837	0.483	13	63706	17	54268	42	21012	52	18345	195033	194467	17	59.468	0.42286	0.01123	High
GCA_002291795.1	GCA_002291795.1_ASM229179v1_genomic	s__algicola (UID2847)	98.86	6.4	22.22	66.86	d__Bacteria;p__Bacteroidota;c__Bacteroidia;o__Flavobacteriales;f__Flavobacteriaceae;g__Leeuwenhoekiella;s__Leeuwenhoekiella sp002708845	Bacteria	Bacteroidota	Bacteroidia	Flavobacteriales	Flavobacteriaceae	Leeuwenhoekiella	Leeuwenhoekiella sp002708845	84	147	4454414	4432908	0.483	10	134218	18	85376	34	33824	52	21762	419358	264777	26	83.299	0.40664	0.01462	High
GCA_002292245.1	GCA_002292245.1_ASM229224v1_genomic	s__algicola (UID2846)	75.59	1.1	20	70.09	d__Bacteria;p__Bacteroidota;c__Bacteroidia;o__Flavobacteriales;f__Flavobacteriaceae;g__MAG-120531;s__MAG-120531 sp000173115	Bacteria	Bacteroidota	Bacteroidia	Flavobacteriales	Flavobacteriaceae	MAG-120531	MAG-120531 sp000173115	117	165	1534688	1531795	0.189	22	20248	32	13179	81	5857	106	4907	78049	56961	2	9.112	0.38984	0.01938	Medium
GCA_002292265.1	GCA_002292265.1_ASM229226v1_genomic	k__Bacteria (UID2566)	98.16	1.47	33.33	90.81	d__Bacteria;p__Bacteroidota;c__Bacteroidia;o__Flavobacteriales;f__Flavobacteriaceae;g__MS024-2A;s__MS024-2A sp002292265	Bacteria	Bacteroidota	Bacteroidia	Flavobacteriales	Flavobacteriaceae	MS024-2A	MS024-2A sp002292265	68	102	2092294	2090221	0.099	9	69623	11	49974	31	13566	41	8963	147785	137100	12	61.301	0.39946	0.01839	High
GCA_002293985.1	GCA_002293985.1_ASM229398v1_genomic	k__Bacteria (UID2565)	89.21	1.14	100	83.51	d__Bacteria;p__Bacteroidota;c__Bacteroidia;o__Flavobacteriales;f__Weeksellaceae;g__Empedobacter;s__Empedobacter brevis	Bacteria	Bacteroidota	Bacteroidia	Flavobacteriales	Weeksellaceae	Empedobacter	Empedobacter brevis	348	659	3160036	3121269	1.227	71	13158	117	7852	251	4023	384	2786	67151	35409	3	5.518	0.32519	0.01607	Medium
GCA_002294105.1	GCA_002294105.1_ASM229410v1_genomic	o__Flavobacteriales (UID2815)	92.65	0.16	0	91.85	d__Bacteria;p__Bacteroidota;c__Bacteroidia;o__Flavobacteriales;f__Weeksellaceae;g__Epilithonimonas;s__Epilithonimonas sp002391865	Bacteria	Bacteroidota	Bacteroidia	Flavobacteriales	Weeksellaceae	Epilithonimonas	Epilithonimonas sp002391865	142	291	2792142	2768842	0.834	27	30752	44	16860	94	8616	158	5353	129972	123019	11	29.717	0.35685	0.0155	Excellent
GCA_002294145.1	GCA_002294145.1_ASM229414v1_genomic	s__algicola (UID2847)	98.48	1.84	9.09	89.28	d__Bacteria;p__Bacteroidota;c__Bacteroidia;o__Flavobacteriales;f__Flavobacteriaceae;g__UBA4166;s__UBA4166 sp002379985	Bacteria	Bacteroidota	Bacteroidia	Flavobacteriales	Flavobacteriaceae	UBA4166	UBA4166 sp002379985	26	42	2988087	2983188	0.164	6	192487	6	173331	16	63424	21	42125	410563	386305	18	94.636	0.42292	0.00931	Excellent
GCA_002294465.1	GCA_002294465.1_ASM229446v1_genomic	k__Bacteria (UID2565)	100	0	0	100	d__Bacteria;p__Bacteroidota;c__Bacteroidia;o__Flavobacteriales;f__Weeksellaceae;g__Elizabethkingia;s__Elizabethkingia meningoseptica	Bacteria	Bacteroidota	Bacteroidia	Flavobacteriales	Weeksellaceae	Elizabethkingia	Elizabethkingia meningoseptica	20	34	3970478	3968287	0.055	5	308679	8	173739	13	135609	21	76835	555551	357559	16	97.186	0.36444	0.00725	Excellent
GCA_002294525.1	GCA_002294525.1_ASM229452v1_genomic	o__Flavobacteriales (UID2815)	100	0	0	100	d__Bacteria;p__Bacteroidota;c__Bacteroidia;o__Flavobacteriales;f__Weeksellaceae;g__Chryseobacterium;s__Chryseobacterium gleum	Bacteria	Bacteroidota	Bacteroidia	Flavobacteriales	Weeksellaceae	Chryseobacterium	Chryseobacterium gleum	14	28	5200680	5198625	0.04	3	805045	7	284803	8	178182	18	121949	1268702	505091	10	98.501	0.36814	0.005	Excellent
GCA_002295505.1	GCA_002295505.1_ASM229550v1_genomic	s__algicola (UID2846)	97.73	1.17	12.5	91.88	d__Bacteria;p__Bacteroidota;c__Bacteroidia;o__Flavobacteriales;f__Flavobacteriaceae;g__Maribacter;s__Maribacter dokdonensis	Bacteria	Bacteroidota	Bacteroidia	Flavobacteriales	Flavobacteriaceae	Maribacter	Maribacter dokdonensis	107	157	4451103	4435795	0.344	17	88570	19	65718	56	19345	68	16029	217254	217254	30	70.244	0.35902	0.01702	High
GCA_002296255.1	GCA_002296255.1_ASM229625v1_genomic	s__algicola (UID2846)	91.08	1.54	12.5	83.38	d__Bacteria;p__Bacteroidota;c__Bacteroidia;o__Flavobacteriales;f__Flavobacteriaceae;g__Muricauda_A;s__Muricauda_A lutaonensis	Bacteria	Bacteroidota	Bacteroidia	Flavobacteriales	Flavobacteriaceae	Muricauda_A	Muricauda_A lutaonensis	327	396	3060096	3038762	0.697	77	12448	83	11308	239	4453	259	4131	43673	43673	0	0	0.44759	0.01811	High
GCA_002296555.1	GCA_002296555.1_ASM229655v1_genomic	k__Bacteria (UID2565)	70.22	0.1	0	69.72	d__Bacteria;p__Bacteroidota;c__Bacteroidia;o__Flavobacteriales;f__Weeksellaceae;g__Empedobacter;s__Empedobacter falsenii	Bacteria	Bacteroidota	Bacteroidia	Flavobacteriales	Weeksellaceae	Empedobacter	Empedobacter falsenii	301	775	2467063	2427081	1.621	60	11437	103	6136	223	3668	388	1681	70888	46130	1	2.873	0.31694	0.01726	Medium
GCA_002296885.1	GCA_002296885.1_ASM229688v1_genomic	f__Flavobacteriaceae (UID2817)	80.51	2.41	44.44	68.46	d__Bacteria;p__Bacteroidota;c__Bacteroidia;o__Flavobacteriales;f__Flavobacteriaceae;g__Flavobacterium;s__Flavobacterium sp002296885	Bacteria	Bacteroidota	Bacteroidia	Flavobacteriales	Flavobacteriaceae	Flavobacterium	Flavobacterium sp002296885	288	301	2399307	2397561	0.073	73	10205	74	9962	214	4203	219	4100	33075	33075	0	0	0.36507	0.01797	High
GCA_002297465.1	GCA_002297465.1_ASM229746v1_genomic	s__algicola (UID2846)	76.78	0.44	33.33	74.58	d__Bacteria;p__Bacteroidota;c__Bacteroidia;o__Flavobacteriales;f__Flavobacteriaceae;g__UBA724;s__UBA724 sp002723075	Bacteria	Bacteroidota	Bacteroidia	Flavobacteriales	Flavobacteriaceae	UBA724	UBA724 sp002723075	39	64	1183977	1175975	0.676	10	45259	12	32505	27	15266	37	10722	102229	102229	8	45.275	0.41242	0.01406	Medium
GCA_002297505.1	GCA_002297505.1_ASM229750v1_genomic	o__Flavobacteriales (UID2815)	89.72	0	0	89.72	d__Bacteria;p__Bacteroidota;c__Bacteroidia;o__Flavobacteriales;f__Weeksellaceae;g__Epilithonimonas;s__Epilithonimonas sp002297505	Bacteria	Bacteroidota	Bacteroidia	Flavobacteriales	Weeksellaceae	Epilithonimonas	Epilithonimonas sp002297505	131	276	3175191	3155602	0.617	20	43171	31	27344	77	10451	118	6334	183659	149096	17	47.038	0.40369	0.01965	High
GCA_002297705.1	GCA_002297705.1_ASM229770v1_genomic	s__algicola (UID2847)	79.37	0.97	21.43	74.52	d__Bacteria;p__Bacteroidota;c__Bacteroidia;o__Flavobacteriales;f__Flavobacteriaceae;g__Leeuwenhoekiella;s__Leeuwenhoekiella blandensis	Bacteria	Bacteroidota	Bacteroidia	Flavobacteriales	Flavobacteriaceae	Leeuwenhoekiella	Leeuwenhoekiella blandensis	397	526	3397701	3354291	1.278	88	12084	100	10021	290	3955	330	3462	48800	48800	0	0	0.39638	0.02002	Medium
GCA_002302395.1	GCA_002302395.1_ASM230239v1_genomic	p__Bacteroidetes (UID2605)	99.52	0	0	99.52	d__Bacteria;p__Bacteroidota;c__Bacteroidia;o__Flavobacteriales;f__Flavobacteriaceae;g__Capnocytophaga;s__Capnocytophaga sputigena	Bacteria	Bacteroidota	Bacteroidia	Flavobacteriales	Flavobacteriaceae	Capnocytophaga	Capnocytophaga sputigena	1	1	3074746	3074746	0	1	3074746	1	3074746	1	3074746	1	3074746	3074746	3074746	1	100	0.38529	0	Excellent
GCA_002302415.1	GCA_002302415.1_ASM230241v1_genomic	p__Bacteroidetes (UID2605)	100	0	0	100	d__Bacteria;p__Bacteroidota;c__Bacteroidia;o__Flavobacteriales;f__Flavobacteriaceae;g__Capnocytophaga;s__Capnocytophaga gingivalis	Bacteria	Bacteroidota	Bacteroidia	Flavobacteriales	Flavobacteriaceae	Capnocytophaga	Capnocytophaga gingivalis	1	1	2838633	2838633	0	1	2838633	1	2838633	1	2838633	1	2838633	2838633	2838633	1	100	0.40088	0	Excellent
GCA_002302445.1	GCA_002302445.1_ASM230244v1_genomic	p__Bacteroidetes (UID2605)	100	0.24	0	98.8	d__Bacteria;p__Bacteroidota;c__Bacteroidia;o__Flavobacteriales;f__Flavobacteriaceae;g__Capnocytophaga;s__Capnocytophaga canimorsus	Bacteria	Bacteroidota	Bacteroidia	Flavobacteriales	Flavobacteriaceae	Capnocytophaga	Capnocytophaga canimorsus	1	1	2493828	2493828	0	1	2493828	1	2493828	1	2493828	1	2493828	2493828	2493828	1	100	0.36171	0	Excellent
GCA_002302475.1	GCA_002302475.1_ASM230247v1_genomic	p__Bacteroidetes (UID2605)	100	0	0	100	d__Bacteria;p__Bacteroidota;c__Bacteroidia;o__Flavobacteriales;f__Flavobacteriaceae;g__Capnocytophaga;s__Capnocytophaga cynodegmi	Bacteria	Bacteroidota	Bacteroidia	Flavobacteriales	Flavobacteriaceae	Capnocytophaga	Capnocytophaga cynodegmi	1	1	2640475	2640475	0	1	2640475	1	2640475	1	2640475	1	2640475	2640475	2640475	1	100	0.34256	0	Excellent
GCA_002302495.1	GCA_002302495.1_ASM230249v1_genomic	p__Bacteroidetes (UID2605)	99.52	0	0	99.52	d__Bacteria;p__Bacteroidota;c__Bacteroidia;o__Flavobacteriales;f__Flavobacteriaceae;g__Capnocytophaga;s__Capnocytophaga sputigena	Bacteria	Bacteroidota	Bacteroidia	Flavobacteriales	Flavobacteriaceae	Capnocytophaga	Capnocytophaga sputigena	1	1	2855148	2855148	0	1	2855148	1	2855148	1	2855148	1	2855148	2855148	2855148	1	100	0.38777	0	Excellent
GCA_002302515.1	GCA_002302515.1_ASM230251v1_genomic	p__Bacteroidetes (UID2605)	100	0	0	100	d__Bacteria;p__Bacteroidota;c__Bacteroidia;o__Flavobacteriales;f__Flavobacteriaceae;g__Capnocytophaga;s__Capnocytophaga canis	Bacteria	Bacteroidota	Bacteroidia	Flavobacteriales	Flavobacteriaceae	Capnocytophaga	Capnocytophaga canis	1	1	2633192	2633192	0	1	2633192	1	2633192	1	2633192	1	2633192	2633192	2633192	1	100	0.35849	0	Excellent
GCA_002302535.1	GCA_002302535.1_ASM230253v1_genomic	p__Bacteroidetes (UID2605)	100	0	0	100	d__Bacteria;p__Bacteroidota;c__Bacteroidia;o__Flavobacteriales;f__Flavobacteriaceae;g__Capnocytophaga;s__Capnocytophaga canis	Bacteria	Bacteroidota	Bacteroidia	Flavobacteriales	Flavobacteriaceae	Capnocytophaga	Capnocytophaga canis	1	1	2632967	2632967	0	1	2632967	1	2632967	1	2632967	1	2632967	2632967	2632967	1	100	0.35961	0	Excellent
GCA_002302565.1	GCA_002302565.1_ASM230256v1_genomic	p__Bacteroidetes (UID2605)	100	0	0	100	d__Bacteria;p__Bacteroidota;c__Bacteroidia;o__Flavobacteriales;f__Flavobacteriaceae;g__Capnocytophaga;s__Capnocytophaga canimorsus	Bacteria	Bacteroidota	Bacteroidia	Flavobacteriales	Flavobacteriaceae	Capnocytophaga	Capnocytophaga canimorsus	1	1	2414275	2414275	0	1	2414275	1	2414275	1	2414275	1	2414275	2414275	2414275	1	100	0.36293	0	Excellent
GCA_002302595.1	GCA_002302595.1_ASM230259v1_genomic	p__Bacteroidetes (UID2605)	100	0	0	100	d__Bacteria;p__Bacteroidota;c__Bacteroidia;o__Flavobacteriales;f__Flavobacteriaceae;g__Capnocytophaga;s__Capnocytophaga sputigena	Bacteria	Bacteroidota	Bacteroidia	Flavobacteriales	Flavobacteriaceae	Capnocytophaga	Capnocytophaga sputigena	1	1	3098616	3098616	0	1	3098616	1	3098616	1	3098616	1	3098616	3098616	3098616	1	100	0.38651	0	Excellent
GCA_002302615.1	GCA_002302615.1_ASM230261v1_genomic	p__Bacteroidetes (UID2605)	99.05	0	0	99.05	d__Bacteria;p__Bacteroidota;c__Bacteroidia;o__Flavobacteriales;f__Flavobacteriaceae;g__Capnocytophaga;s__Capnocytophaga leadbetteri	Bacteria	Bacteroidota	Bacteroidia	Flavobacteriales	Flavobacteriaceae	Capnocytophaga	Capnocytophaga leadbetteri	1	1	2504023	2504023	0	1	2504023	1	2504023	1	2504023	1	2504023	2504023	2504023	1	100	0.40209	0	Excellent
GCA_002302635.1	GCA_002302635.1_ASM230263v1_genomic	p__Bacteroidetes (UID2605)	100	0	0	100	d__Bacteria;p__Bacteroidota;c__Bacteroidia;o__Flavobacteriales;f__Flavobacteriaceae;g__Capnocytophaga;s__Capnocytophaga stomatis	Bacteria	Bacteroidota	Bacteroidia	Flavobacteriales	Flavobacteriaceae	Capnocytophaga	Capnocytophaga stomatis	1	1	2831350	2831350	0	1	2831350	1	2831350	1	2831350	1	2831350	2831350	2831350	1	100	0.35869	0	Excellent
GCA_002302655.1	GCA_002302655.1_ASM230265v1_genomic	p__Bacteroidetes (UID2605)	99.52	0	0	99.52	d__Bacteria;p__Bacteroidota;c__Bacteroidia;o__Flavobacteriales;f__Flavobacteriaceae;g__Capnocytophaga;s__Capnocytophaga canimorsus	Bacteria	Bacteroidota	Bacteroidia	Flavobacteriales	Flavobacteriaceae	Capnocytophaga	Capnocytophaga canimorsus	1	1	2455405	2455405	0	1	2455405	1	2455405	1	2455405	1	2455405	2455405	2455405	1	100	0.36288	0	Excellent
GCA_002303885.1	GCA_002303885.1_ASM230388v1_genomic	f__Flavobacteriaceae (UID2817)	99.65	0.05	0	99.4	d__Bacteria;p__Bacteroidota;c__Bacteroidia;o__Flavobacteriales;f__Flavobacteriaceae;g__Flavobacterium;s__Flavobacterium sp002303885	Bacteria	Bacteroidota	Bacteroidia	Flavobacteriales	Flavobacteriaceae	Flavobacterium	Flavobacterium sp002303885	47	47	5397558	5397558	0	8	250195	8	250195	21	112752	21	112752	454278	454278	23	94.296	0.33762	0.0459	Excellent
GCA_002304005.1	GCA_002304005.1_ASM230400v1_genomic	f__Flavobacteriaceae (UID2817)	99.65	0.55	25	96.9	d__Bacteria;p__Bacteroidota;c__Bacteroidia;o__Flavobacteriales;f__Flavobacteriaceae;g__Flavobacterium;s__Flavobacterium sp002304005	Bacteria	Bacteroidota	Bacteroidia	Flavobacteriales	Flavobacteriaceae	Flavobacterium	Flavobacterium sp002304005	45	45	5127275	5127275	0	6	343670	6	343670	17	100589	17	100589	664578	664578	21	96.995	0.33755	0.043	High
GCA_002304765.1	GCA_002304765.1_ASM230476v1_genomic	s__algicola (UID2846)	95.46	2.71	25	81.91	d__Bacteria;p__Bacteroidota;c__Bacteroidia;o__Flavobacteriales;f__Flavobacteriaceae;g__Euzebyella;s__Euzebyella marina	Bacteria	Bacteroidota	Bacteroidia	Flavobacteriales	Flavobacteriaceae	Euzebyella	Euzebyella marina	204	281	4328201	4304596	0.545	39	35988	42	29328	126	10304	142	7962	107586	107586	18	29.759	0.40276	0.01188	High
GCA_002306185.1	GCA_002306185.1_ASM230618v1_genomic	o__Flavobacteriales (UID2815)	92.94	1.39	25	85.99	d__Bacteria;p__Bacteroidota;c__Bacteroidia;o__Flavobacteriales;f__Weeksellaceae;g__Kaistella;s__Kaistella sp002205795	Bacteria	Bacteroidota	Bacteroidia	Flavobacteriales	Weeksellaceae	Kaistella	Kaistella sp002205795	166	235	2558155	2552648	0.215	36	22463	46	16944	111	7711	140	5995	69641	69601	4	9.442	0.3956	0.01839	High
GCA_002308695.1	GCA_002308695.1_ASM230869v1_genomic	o__Flavobacteriales (UID2815)	100	0.98	0	95.1	d__Bacteria;p__Bacteroidota;c__Bacteroidia;o__Flavobacteriales;f__Weeksellaceae;g__Kaistella;s__Kaistella carnis	Bacteria	Bacteroidota	Bacteroidia	Flavobacteriales	Weeksellaceae	Kaistella	Kaistella carnis	44	49	2963267	2962668	0.02	7	142576	8	142487	22	37041	23	37039	373263	373249	18	84.39	0.36392	0.01502	Excellent
GCA_002310515.1	GCA_002310515.1_ASM231051v1_genomic	k__Bacteria (UID2565)	100	0	0	100	d__Bacteria;p__Bacteroidota;c__Bacteroidia;o__Flavobacteriales;f__Weeksellaceae;g__Elizabethkingia;s__Elizabethkingia anophelis	Bacteria	Bacteroidota	Bacteroidia	Flavobacteriales	Weeksellaceae	Elizabethkingia	Elizabethkingia anophelis	1	1	4093812	4093812	0	1	4093812	1	4093812	1	4093812	1	4093812	4093812	4093812	1	100	0.35479	0	Excellent
GCA_002310535.1	GCA_002310535.1_ASM231053v1_genomic	k__Bacteria (UID2565)	100	0	0	100	d__Bacteria;p__Bacteroidota;c__Bacteroidia;o__Flavobacteriales;f__Weeksellaceae;g__Elizabethkingia;s__Elizabethkingia anophelis	Bacteria	Bacteroidota	Bacteroidia	Flavobacteriales	Weeksellaceae	Elizabethkingia	Elizabethkingia anophelis	1	1	4093812	4093812	0	1	4093812	1	4093812	1	4093812	1	4093812	4093812	4093812	1	100	0.35479	0	Excellent
GCA_002311535.1	GCA_002311535.1_ASM231153v1_genomic	s__algicola (UID2847)	99.43	0.57	0	96.58	d__Bacteria;p__Bacteroidota;c__Bacteroidia;o__Flavobacteriales;f__Flavobacteriaceae;g__Salegentibacter;s__Salegentibacter agarivorans	Bacteria	Bacteroidota	Bacteroidia	Flavobacteriales	Flavobacteriaceae	Salegentibacter	Salegentibacter agarivorans	42	51	4054003	4052554	0.036	7	171262	7	171262	23	66130	24	56157	583292	583292	24	92.553	0.36695	0.01004	Excellent
GCA_002311725.1	GCA_002311725.1_ASM231172v1_genomic	o__Flavobacteriales (UID2815)	98.68	0.16	0	97.88	d__Bacteria;p__Bacteroidota;c__Bacteroidia;o__Flavobacteriales;f__Weeksellaceae;g__Kaistella;s__Kaistella sp002477665	Bacteria	Bacteroidota	Bacteroidia	Flavobacteriales	Weeksellaceae	Kaistella	Kaistella sp002477665	23	54	2404650	2401857	0.116	6	168084	10	73085	16	60122	28	32139	306930	249725	16	91.701	0.44871	0.01004	Excellent
GCA_002312885.1	GCA_002312885.1_ASM231288v1_genomic	p__Bacteroidetes (UID2605)	99.52	0	0	99.52	d__Bacteria;p__Bacteroidota;c__Bacteroidia;o__Flavobacteriales;f__Flavobacteriaceae;g__Capnocytophaga;s__Capnocytophaga sputigena	Bacteria	Bacteroidota	Bacteroidia	Flavobacteriales	Flavobacteriaceae	Capnocytophaga	Capnocytophaga sputigena	2	2	2963948	2963948	0	1	1655592	1	1655592	2	1308356	2	1308356	1655592	1655592	2	100	0.38622	0.009	Excellent
GCA_002313325.1	GCA_002313325.1_ASM231332v1_genomic	s__algicola (UID2846)	71.58	0.64	0	68.38	d__Bacteria;p__Bacteroidota;c__Bacteroidia;o__Flavobacteriales;f__Flavobacteriaceae;g__UBA7446;s__UBA7446 sp002313325	Bacteria	Bacteroidota	Bacteroidia	Flavobacteriales	Flavobacteriaceae	UBA7446	UBA7446 sp002313325	64	100	1057864	1046129	1.109	13	24238	17	20342	43	8407	50	7061	62499	57220	4	21	0.41304	0.01281	Medium
GCA_002314375.1	GCA_002314375.1_ASM231437v1_genomic	o__Flavobacteriales (UID2815)	100	0.49	0	97.55	d__Bacteria;p__Bacteroidota;c__Bacteroidia;o__Flavobacteriales;f__Weeksellaceae;g__Chryseobacterium;s__Chryseobacterium indologenes	Bacteria	Bacteroidota	Bacteroidia	Flavobacteriales	Weeksellaceae	Chryseobacterium	Chryseobacterium indologenes	24	36	4797803	4796258	0.032	5	320878	7	252733	16	111646	19	83629	744870	560116	20	98.208	0.37243	0.00898	Excellent
GCA_002315095.1	GCA_002315095.1_ASM231509v1_genomic	k__Bacteria (UID2565)	95	0	0	95	d__Bacteria;p__Bacteroidota;c__Bacteroidia;o__Flavobacteriales;f__Weeksellaceae;g__Empedobacter;s__Empedobacter falsenii	Bacteria	Bacteroidota	Bacteroidia	Flavobacteriales	Weeksellaceae	Empedobacter	Empedobacter falsenii	149	278	2890820	2880251	0.366	32	31361	46	18978	97	9810	150	6127	96984	91441	7	17.394	0.31641	0.01339	Excellent
GCA_002315415.1	GCA_002315415.1_ASM231541v1_genomic	o__Flavobacteriales (UID2815)	100	0	0	100	d__Bacteria;p__Bacteroidota;c__Bacteroidia;o__Flavobacteriales;f__Weeksellaceae;g__Chryseobacterium;s__Chryseobacterium arthrosphaerae	Bacteria	Bacteroidota	Bacteroidia	Flavobacteriales	Weeksellaceae	Chryseobacterium	Chryseobacterium arthrosphaerae	48	60	5287191	5285769	0.027	12	156803	13	151306	32	64012	35	53351	470706	470706	34	92.81	0.38079	0.00968	Excellent
GCA_002319955.1	GCA_002319955.1_ASM231995v1_genomic	o__Flavobacteriales (UID2815)	94.96	0.74	0	91.26	d__Bacteria;p__Bacteroidota;c__Bacteroidia;o__Flavobacteriales;f__Weeksellaceae;g__Planobacterium;s__Planobacterium sp002319955	Bacteria	Bacteroidota	Bacteroidia	Flavobacteriales	Weeksellaceae	Planobacterium	Planobacterium sp002319955	52	135	1992843	1986455	0.321	11	82029	18	34689	31	15843	67	7481	122797	93197	17	72.885	0.42469	0.00918	Excellent
GCA_002320285.1	GCA_002320285.1_ASM232028v1_genomic	f__Flavobacteriaceae (UID2817)	99.65	0.82	0	95.55	d__Bacteria;p__Bacteroidota;c__Bacteroidia;o__Flavobacteriales;f__Flavobacteriaceae;g__Myroides;s__Myroides sp002320285	Bacteria	Bacteroidota	Bacteroidia	Flavobacteriales	Flavobacteriaceae	Myroides	Myroides sp002320285	29	74	3464119	3460324	0.11	6	232667	15	85493	17	64777	39	30639	551974	232070	19	94.084	0.37329	0.00991	Excellent
GCA_002320855.1	GCA_002320855.1_ASM232085v1_genomic	s__algicola (UID2846)	98.89	0.77	0	95.04	d__Bacteria;p__Bacteroidota;c__Bacteroidia;o__Flavobacteriales;f__Flavobacteriaceae;g__Euzebyella;s__Euzebyella marina	Bacteria	Bacteroidota	Bacteroidia	Flavobacteriales	Flavobacteriaceae	Euzebyella	Euzebyella marina	11	22	4580477	4576715	0.082	3	936539	5	330889	7	244332	12	138439	1057966	936539	10	99.693	0.40109	0.00718	Excellent
GCA_002322625.1	GCA_002322625.1_ASM232262v1_genomic	f__Flavobacteriaceae (UID2845)	86.31	0.73	50	82.66	d__Bacteria;p__Bacteroidota;c__Bacteroidia;o__Flavobacteriales;f__Flavobacteriaceae;g__CG1-02-35-72;s__CG1-02-35-72 sp002793215	Bacteria	Bacteroidota	Bacteroidia	Flavobacteriales	Flavobacteriaceae	CG1-02-35-72	CG1-02-35-72 sp002793215	212	416	2405867	2375777	1.251	48	16695	74	10562	145	5123	236	3033	64454	31495	2	5.271	0.35085	0.01771	Medium
GCA_002322895.1	GCA_002322895.1_ASM232289v1_genomic	k__Bacteria (UID2565)	100	0	0	100	d__Bacteria;p__Bacteroidota;c__Bacteroidia;o__Flavobacteriales;f__Weeksellaceae;g__Empedobacter;s__Empedobacter falsenii	Bacteria	Bacteroidota	Bacteroidia	Flavobacteriales	Weeksellaceae	Empedobacter	Empedobacter falsenii	44	56	3019088	3017780	0.043	10	116751	11	96839	29	34002	32	31836	255104	246059	22	80.384	0.31538	0.00991	Excellent
GCA_002323395.1	GCA_002323395.1_ASM232339v1_genomic	s__algicola (UID2846)	93.54	1.5	25	86.04	d__Bacteria;p__Bacteroidota;c__Bacteroidia;o__Flavobacteriales;f__Flavobacteriaceae;g__Euzebyella;s__Euzebyella marina	Bacteria	Bacteroidota	Bacteroidia	Flavobacteriales	Flavobacteriaceae	Euzebyella	Euzebyella marina	220	340	4355495	4317756	0.866	46	28905	49	26420	145	9256	159	8470	81127	81127	15	21.989	0.40201	0.01327	High
GCA_002323475.1	GCA_002323475.1_ASM232347v1_genomic	f__Flavobacteriaceae (UID2817)	77.28	0.77	25	73.43	d__Bacteria;p__Bacteroidota;c__Bacteroidia;o__Flavobacteriales;f__Flavobacteriaceae;g__UBA8316;s__UBA8316 sp002364535	Bacteria	Bacteroidota	Bacteroidia	Flavobacteriales	Flavobacteriaceae	UBA8316	UBA8316 sp002364535	66	112	1529292	1513898	1.007	12	41615	12	36209	40	10772	48	7874	114767	114767	8	40.583	0.39734	0.01526	Medium
GCA_002323495.1	GCA_002323495.1_ASM232349v1_genomic	s__algicola (UID2846)	98.43	2.48	30.77	86.03	d__Bacteria;p__Bacteroidota;c__Bacteroidia;o__Flavobacteriales;f__Flavobacteriaceae;g__Olleya;s__Olleya sp002323495	Bacteria	Bacteroidota	Bacteroidia	Flavobacteriales	Flavobacteriaceae	Olleya	Olleya sp002323495	23	35	3336236	3332285	0.118	5	260032	6	254542	14	93220	18	51127	511508	313139	16	94.196	0.31832	0.00915	High
GCA_002325035.1	GCA_002325035.1_ASM232503v1_genomic	s__algicola (UID2846)	90.62	1.16	20	84.82	d__Bacteria;p__Bacteroidota;c__Bacteroidia;o__Flavobacteriales;f__Flavobacteriaceae;g__Maribacter;s__Maribacter dokdonensis	Bacteria	Bacteroidota	Bacteroidia	Flavobacteriales	Flavobacteriaceae	Maribacter	Maribacter dokdonensis	55	325	4168404	4139580	0.691	8	156823	35	39082	25	55259	118	8736	527743	95563	25	90.01	0.35991	0.01295	High
GCA_002325485.1	GCA_002325485.1_ASM232548v1_genomic	s__algicola (UID2847)	94.15	1.13	16.67	88.5	d__Bacteria;p__Bacteroidota;c__Bacteroidia;o__Flavobacteriales;f__Flavobacteriaceae;g__BACL21;s__BACL21 sp002694465	Bacteria	Bacteroidota	Bacteroidia	Flavobacteriales	Flavobacteriaceae	BACL21	BACL21 sp002694465	44	321	3224817	3192526	1.001	10	124631	48	22115	26	48516	153	5547	385482	61847	25	89.746	0.36053	0.01132	High
GCA_002325685.1	GCA_002325685.1_ASM232568v1_genomic	s__algicola (UID2847)	91.46	0.99	20	86.51	d__Bacteria;p__Bacteroidota;c__Bacteroidia;o__Flavobacteriales;f__Flavobacteriaceae;g__Leeuwenhoekiella;s__Leeuwenhoekiella blandensis	Bacteria	Bacteroidota	Bacteroidia	Flavobacteriales	Flavobacteriaceae	Leeuwenhoekiella	Leeuwenhoekiella blandensis	116	545	3782273	3733921	1.278	20	60267	72	15651	63	16196	261	3707	164725	58891	25	58.476	0.39697	0.01999	High
GCA_002332505.1	GCA_002332505.1_ASM233250v1_genomic	o__Flavobacteriales (UID2815)	100	0.65	0	96.75	d__Bacteria;p__Bacteroidota;c__Bacteroidia;o__Flavobacteriales;f__Weeksellaceae;g__Kaistella;s__Kaistella sp002454815	Bacteria	Bacteroidota	Bacteroidia	Flavobacteriales	Weeksellaceae	Kaistella	Kaistella sp002454815	11	12	2547872	2547846	0.001	3	535501	3	535501	7	96390	7	96390	639767	639767	8	95.041	0.43044	0.01401	Excellent
GCA_002333005.1	GCA_002333005.1_ASM233300v1_genomic	k__Bacteria (UID2565)	100	0	0	100	d__Bacteria;p__Bacteroidota;c__Bacteroidia;o__Flavobacteriales;f__Weeksellaceae;g__Empedobacter;s__Empedobacter falsenii	Bacteria	Bacteroidota	Bacteroidia	Flavobacteriales	Weeksellaceae	Empedobacter	Empedobacter falsenii	80	104	3039024	3035046	0.131	18	61106	20	45155	50	24196	61	16102	163569	163569	23	59.45	0.31607	0.0097	Excellent
GCA_002334975.1	GCA_002334975.1_ASM233497v1_genomic	s__algicola (UID2846)	72.91	0.74	0	69.21	d__Bacteria;p__Bacteroidota;c__Bacteroidia;o__Flavobacteriales;f__Flavobacteriaceae;g__MS024-2A;s__MS024-2A sp002292265	Bacteria	Bacteroidota	Bacteroidia	Flavobacteriales	Flavobacteriaceae	MS024-2A	MS024-2A sp002292265	135	177	1527053	1524440	0.171	29	15618	34	13203	93	5187	107	4309	52250	50538	2	6.731	0.40619	0.01242	Medium
GCA_002335345.1	GCA_002335345.1_ASM233534v1_genomic	s__algicola (UID2847)	77.94	1.74	14.29	69.24	d__Bacteria;p__Bacteroidota;c__Bacteroidia;o__Flavobacteriales;f__Flavobacteriaceae;g__BACL21;s__BACL21 sp002335345	Bacteria	Bacteroidota	Bacteroidia	Flavobacteriales	Flavobacteriaceae	BACL21	BACL21 sp002335345	192	251	1727315	1724056	0.189	47	11221	54	10106	140	4439	164	3418	35872	32574	0	0	0.4335	0.01508	Medium
GCA_002336225.1	GCA_002336225.1_ASM233622v1_genomic	s__algicola (UID2846)	61.35	0.63	50	58.2	d__Bacteria;p__Bacteroidota;c__Bacteroidia;o__Flavobacteriales;f__Flavobacteriaceae;g__MAG-120531;s__MAG-120531 sp000173115	Bacteria	Bacteroidota	Bacteroidia	Flavobacteriales	Flavobacteriaceae	MAG-120531	MAG-120531 sp000173115	153	321	1346486	1331955	1.079	37	11184	59	7291	113	4573	194	2148	43592	29946	0	0	0.39063	0.01738	Medium
GCA_002336305.1	GCA_002336305.1_ASM233630v1_genomic	k__Bacteria (UID2566)	70.99	2.21	0	59.94	d__Bacteria;p__Bacteroidota;c__Bacteroidia;o__Flavobacteriales;f__Flavobacteriaceae;g__UBA8316;s__UBA8316 sp002336305	Bacteria	Bacteroidota	Bacteroidia	Flavobacteriales	Flavobacteriaceae	UBA8316	UBA8316 sp002336305	73	99	1579691	1570333	0.592	13	43936	15	33997	37	8325	46	6937	110191	106784	10	43.506	0.36834	0.01424	Medium
GCA_002337005.1	GCA_002337005.1_ASM233700v1_genomic	o__Flavobacteriales (UID2815)	96.23	1.84	77.78	87.03	d__Bacteria;p__Bacteroidota;c__Bacteroidia;o__Flavobacteriales;f__Weeksellaceae;g__Cloacibacterium;s__Cloacibacterium sp002337005	Bacteria	Bacteroidota	Bacteroidia	Flavobacteriales	Weeksellaceae	Cloacibacterium	Cloacibacterium sp002337005	117	128	3432406	3431737	0.019	24	51014	25	50153	70	17338	71	17130	166115	166115	26	53.158	0.31922	0.01188	Medium
GCA_002337205.1	GCA_002337205.1_ASM233720v1_genomic	s__algicola (UID2847)	82.8	0.52	0	80.2	d__Bacteria;p__Bacteroidota;c__Bacteroidia;o__Flavobacteriales;f__Flavobacteriaceae;g__Dokdonia;s__Dokdonia sp002712765	Bacteria	Bacteroidota	Bacteroidia	Flavobacteriales	Flavobacteriaceae	Dokdonia	Dokdonia sp002712765	219	897	3132538	3043964	2.828	46	19734	164	6018	148	7208	496	1918	76297	37995	5	9.797	0.40745	0.01212	High
GCA_002337605.1	GCA_002337605.1_ASM233760v1_genomic	s__algicola (UID2847)	98.29	0	0	98.29	d__Bacteria;p__Bacteroidota;c__Bacteroidia;o__Flavobacteriales;f__Flavobacteriaceae;g__Marinirhabdus;s__Marinirhabdus sp002337605	Bacteria	Bacteroidota	Bacteroidia	Flavobacteriales	Flavobacteriaceae	Marinirhabdus	Marinirhabdus sp002337605	16	46	3416246	3410695	0.162	3	517382	6	181179	10	121755	17	75970	920211	477807	13	97.989	0.38624	0.00439	Excellent
GCA_002338325.1	GCA_002338325.1_ASM233832v1_genomic	o__Flavobacteriales (UID2815)	100	0.49	0	97.55	d__Bacteria;p__Bacteroidota;c__Bacteroidia;o__Flavobacteriales;f__Weeksellaceae;g__Chryseobacterium;s__Chryseobacterium flavum	Bacteria	Bacteroidota	Bacteroidia	Flavobacteriales	Weeksellaceae	Chryseobacterium	Chryseobacterium flavum	10	14	4660937	4660673	0.006	2	770103	4	533571	6	351511	9	147151	1565234	944200	8	98.795	0.3658	0.00826	Excellent
GCA_002338705.1	GCA_002338705.1_ASM233870v1_genomic	s__algicola (UID2847)	98.39	0.3	0	96.89	d__Bacteria;p__Bacteroidota;c__Bacteroidia;o__Flavobacteriales;f__Flavobacteriaceae;g__Aequorivita;s__Aequorivita sp002364215	Bacteria	Bacteroidota	Bacteroidia	Flavobacteriales	Flavobacteriaceae	Aequorivita	Aequorivita sp002364215	79	90	3338824	3337417	0.042	17	61583	17	56960	48	26010	52	22030	172667	172667	26	65.998	0.38612	0.01369	Excellent
GCA_002340165.1	GCA_002340165.1_ASM234016v1_genomic	o__Flavobacteriales (UID2815)	100	0.49	0	97.55	d__Bacteria;p__Bacteroidota;c__Bacteroidia;o__Flavobacteriales;f__Weeksellaceae;g__Chryseobacterium;s__Chryseobacterium indologenes	Bacteria	Bacteroidota	Bacteroidia	Flavobacteriales	Weeksellaceae	Chryseobacterium	Chryseobacterium indologenes	24	38	5334537	5332111	0.045	6	259111	9	220803	17	128400	23	98103	1032961	489185	21	99.505	0.37028	0.00687	Excellent
GCA_002340745.1	GCA_002340745.1_ASM234074v1_genomic	s__algicola (UID2846)	86.7	0.33	0	85.05	d__Bacteria;p__Bacteroidota;c__Bacteroidia;o__Flavobacteriales;f__Flavobacteriaceae;g__MAG-120531;s__MAG-120531 sp000173115	Bacteria	Bacteroidota	Bacteroidia	Flavobacteriales	Flavobacteriaceae	MAG-120531	MAG-120531 sp000173115	72	185	1797421	1777432	1.112	10	52136	25	21693	41	10502	88	4457	153960	90677	10	50.26	0.38501	0.01835	High
GCA_002340755.1	GCA_002340755.1_ASM234075v1_genomic	k__Bacteria (UID203)	65.52	0	0	65.52	d__Bacteria;p__Bacteroidota;c__Bacteroidia;o__Flavobacteriales;f__Flavobacteriaceae;g__MAG-120531;s__MAG-120531 sp000173115	Bacteria	Bacteroidota	Bacteroidia	Flavobacteriales	Flavobacteriaceae	MAG-120531	MAG-120531 sp000173115	63	156	1601199	1588673	0.782	11	45986	22	25878	37	10979	73	5374	120734	65403	8	41.057	0.38388	0.01651	Medium
GCA_002340765.1	GCA_002340765.1_ASM234076v1_genomic	f__Flavobacteriaceae (UID2845)	82.41	0.34	0	80.71	d__Bacteria;p__Bacteroidota;c__Bacteroidia;o__Flavobacteriales;f__Flavobacteriaceae;g__Polaribacter;s__Polaribacter sp002340765	Bacteria	Bacteroidota	Bacteroidia	Flavobacteriales	Flavobacteriaceae	Polaribacter	Polaribacter sp002340765	68	129	1851705	1842074	0.52	15	44022	19	28803	43	12921	62	8386	108445	84579	11	40.454	0.31597	0.01333	High
GCA_002341025.1	GCA_002341025.1_ASM234102v1_genomic	k__Bacteria (UID2565)	93.55	1.08	100	88.15	d__Bacteria;p__Bacteroidota;c__Bacteroidia;o__Flavobacteriales;f__Weeksellaceae;g__Empedobacter;s__Empedobacter falsenii	Bacteria	Bacteroidota	Bacteroidia	Flavobacteriales	Weeksellaceae	Empedobacter	Empedobacter falsenii	244	466	2780157	2755538	0.886	59	15397	91	9158	173	5589	285	3247	45758	42071	0	0	0.31647	0.01296	Medium
GCA_002345305.1	GCA_002345305.1_ASM234530v1_genomic	k__Bacteria (UID2565)	70.97	0	0	70.97	d__Bacteria;p__Bacteroidota;c__Bacteroidia;o__Flavobacteriales;f__Weeksellaceae;g__Empedobacter;s__Empedobacter brevis	Bacteria	Bacteroidota	Bacteroidia	Flavobacteriales	Weeksellaceae	Empedobacter	Empedobacter brevis	10	15	2947126	2946527	0.02	3	479665	4	282478	7	136355	9	108282	613204	612340	9	99.543	0.32284	0.00572	Medium
GCA_002345565.1	GCA_002345565.1_ASM234556v1_genomic	o__Flavobacteriales (UID2815)	100	0	0	100	d__Bacteria;p__Bacteroidota;c__Bacteroidia;o__Flavobacteriales;f__Weeksellaceae;g__Epilithonimonas;s__Epilithonimonas sp002345565	Bacteria	Bacteroidota	Bacteroidia	Flavobacteriales	Weeksellaceae	Epilithonimonas	Epilithonimonas sp002345565	8	10	2973150	2972770	0.013	2	752797	2	752793	5	189819	6	137234	980180	923469	8	100	0.35031	0.00408	Excellent
GCA_002346855.1	GCA_002346855.1_ASM234685v1_genomic	s__algicola (UID2846)	76.83	1.81	0	67.78	d__Bacteria;p__Bacteroidota;c__Bacteroidia;o__Flavobacteriales;f__Flavobacteriaceae;g__MAG-120531;s__MAG-120531 sp000173115	Bacteria	Bacteroidota	Bacteroidia	Flavobacteriales	Flavobacteriaceae	MAG-120531	MAG-120531 sp000173115	189	479	1852236	1810572	2.249	47	13040	71	7299	140	4640	237	2530	66462	31692	1	3.588	0.38634	0.01655	Medium
GCA_002352205.1	GCA_002352205.1_ASM235220v1_genomic	f__Flavobacteriaceae (UID2817)	99.65	0.16	0	98.85	d__Bacteria;p__Bacteroidota;c__Bacteroidia;o__Flavobacteriales;f__Flavobacteriaceae;g__Flavobacterium;s__Flavobacterium sp002352205	Bacteria	Bacteroidota	Bacteroidia	Flavobacteriales	Flavobacteriaceae	Flavobacterium	Flavobacterium sp002352205	17	18	3729416	3729250	0.004	4	325772	4	325772	12	116119	12	116119	755336	755334	16	98.797	0.33756	0.01059	Excellent
GCA_002352665.1	GCA_002352665.1_ASM235266v1_genomic	f__Flavobacteriaceae (UID2845)	97.82	4.03	44	77.67	d__Bacteria;p__Bacteroidota;c__Bacteroidia;o__Flavobacteriales;f__Flavobacteriaceae;g__UBA7949;s__UBA7949 sp002352665	Bacteria	Bacteroidota	Bacteroidia	Flavobacteriales	Flavobacteriaceae	UBA7949	UBA7949 sp002352665	155	196	3981292	3978410	0.072	30	42164	38	36023	98	10922	116	10225	206813	156908	17	35.713	0.3128	0.01062	High
GCA_002352865.1	GCA_002352865.1_ASM235286v1_genomic	s__algicola (UID2847)	99.16	0.19	0	98.21	d__Bacteria;p__Bacteroidota;c__Bacteroidia;o__Flavobacteriales;f__Flavobacteriaceae;g__Aequorivita;s__Aequorivita sp002364215	Bacteria	Bacteroidota	Bacteroidia	Flavobacteriales	Flavobacteriaceae	Aequorivita	Aequorivita sp002364215	22	45	3252920	3248998	0.121	4	303067	5	253783	12	73738	19	42777	536344	465087	14	94.175	0.38649	0.00831	Excellent
GCA_002353015.1	GCA_002353015.1_ASM235301v1_genomic	k__Bacteria (UID2565)	98.92	0	0	98.92	d__Bacteria;p__Bacteroidota;c__Bacteroidia;o__Flavobacteriales;f__Weeksellaceae;g__Empedobacter;s__Empedobacter falsenii	Bacteria	Bacteroidota	Bacteroidia	Flavobacteriales	Weeksellaceae	Empedobacter	Empedobacter falsenii	94	157	3094176	3088017	0.199	17	61910	26	36414	54	15116	89	10105	179527	179520	21	58.058	0.31606	0.01148	Excellent
GCA_002354475.1	GCA_002354475.1_ASM235447v1_genomic	s__algicola (UID2847)	96.7	0.19	0	95.75	d__Bacteria;p__Bacteroidota;c__Bacteroidia;o__Flavobacteriales;f__Flavobacteriaceae;g__Croceibacter;s__Croceibacter atlanticus	Bacteria	Bacteroidota	Bacteroidia	Flavobacteriales	Flavobacteriaceae	Croceibacter	Croceibacter atlanticus	13	88	2863283	2850188	0.457	2	610908	15	56199	6	134734	45	20735	851717	228440	8	97.722	0.3368	0.00919	Excellent
GCA_002354685.1	GCA_002354685.1_ASM235468v1_genomic	s__algicola (UID2847)	98.42	0	0	98.42	d__Bacteria;p__Bacteroidota;c__Bacteroidia;o__Flavobacteriales;f__Flavobacteriaceae;g__Leeuwenhoekiella;s__Leeuwenhoekiella blandensis	Bacteria	Bacteroidota	Bacteroidia	Flavobacteriales	Flavobacteriaceae	Leeuwenhoekiella	Leeuwenhoekiella blandensis	32	64	3888517	3883408	0.131	9	155942	11	117997	23	73038	33	39842	329587	327887	27	97.527	0.39846	0.01149	Excellent
GCA_002354765.1	GCA_002354765.1_ASM235476v1_genomic	s__algicola (UID2847)	95.82	0	0	95.82	d__Bacteria;p__Bacteroidota;c__Bacteroidia;o__Flavobacteriales;f__Flavobacteriaceae;g__Marinirhabdus;s__Marinirhabdus sp002375495	Bacteria	Bacteroidota	Bacteroidia	Flavobacteriales	Flavobacteriaceae	Marinirhabdus	Marinirhabdus sp002375495	15	36	3148340	3144836	0.111	5	271682	6	227659	11	102425	15	64482	532484	311006	13	97.866	0.40277	0.0066	Excellent
GCA_002354835.1	GCA_002354835.1_ASM235483v1_genomic	s__algicola (UID2847)	93.99	0.95	0	89.24	d__Bacteria;p__Bacteroidota;c__Bacteroidia;o__Flavobacteriales;f__Flavobacteriaceae;g__Marixanthomonas;s__Marixanthomonas sp002360635	Bacteria	Bacteroidota	Bacteroidia	Flavobacteriales	Flavobacteriaceae	Marixanthomonas	Marixanthomonas sp002360635	67	220	2924709	2896185	0.975	8	79623	18	44236	31	22147	69	7636	318270	232129	18	74.777	0.36223	0.01062	Excellent
GCA_002358695.1	GCA_002358695.1_ASM235869v1_genomic	k__Bacteria (UID203)	84.38	3.13	0	68.73	d__Bacteria;p__Bacteroidota;c__Bacteroidia;o__Flavobacteriales;f__Flavobacteriaceae;g__Zunongwangia;s__Zunongwangia profunda	Bacteria	Bacteroidota	Bacteroidia	Flavobacteriales	Flavobacteriaceae	Zunongwangia	Zunongwangia profunda	449	591	4334728	4281191	1.235	98	13482	113	11030	321	4412	384	3686	79392	57462	2	3.157	0.36153	0.01633	High
GCA_002359055.1	GCA_002359055.1_ASM235905v1_genomic	k__Bacteria (UID2565)	90.14	2.15	0	79.39	d__Bacteria;p__Bacteroidota;c__Bacteroidia;o__Flavobacteriales;f__Weeksellaceae;g__UBA3376;s__UBA3376 sp002359055	Bacteria	Bacteroidota	Bacteroidia	Flavobacteriales	Weeksellaceae	UBA3376	UBA3376 sp002359055	109	208	2334547	2326606	0.34	20	40758	35	19749	66	10058	111	6571	101168	85304	11	33.562	0.34057	0.01431	Excellent
GCA_002360095.1	GCA_002360095.1_ASM236009v1_genomic	s__algicola (UID2847)	65.73	1.65	0	57.48	d__Bacteria;p__Bacteroidota;c__Bacteroidia;o__Flavobacteriales;f__Flavobacteriaceae;g__Mesonia;s__Mesonia sp002413625	Bacteria	Bacteroidota	Bacteroidia	Flavobacteriales	Flavobacteriaceae	Mesonia	Mesonia sp002413625	187	242	2803748	2785413	0.654	32	27423	36	22564	113	6154	123	5436	98765	98765	7	17.996	0.35279	0.01598	Medium
GCA_002360395.1	GCA_002360395.1_ASM236039v1_genomic	s__algicola (UID2847)	91.79	0.27	40	90.44	d__Bacteria;p__Bacteroidota;c__Bacteroidia;o__Flavobacteriales;f__Flavobacteriaceae;g__Leeuwenhoekiella;s__Leeuwenhoekiella blandensis	Bacteria	Bacteroidota	Bacteroidia	Flavobacteriales	Flavobacteriaceae	Leeuwenhoekiella	Leeuwenhoekiella blandensis	126	576	3857187	3806164	1.323	24	54037	81	13655	77	14824	289	3873	122156	87209	26	52.889	0.39729	0.01959	High
GCA_002360635.1	GCA_002360635.1_ASM236063v1_genomic	s__algicola (UID2847)	99.24	0.19	0	98.29	d__Bacteria;p__Bacteroidota;c__Bacteroidia;o__Flavobacteriales;f__Flavobacteriaceae;g__Marixanthomonas;s__Marixanthomonas sp002360635	Bacteria	Bacteroidota	Bacteroidia	Flavobacteriales	Flavobacteriaceae	Marixanthomonas	Marixanthomonas sp002360635	12	29	3141914	3139450	0.078	2	852663	5	209413	6	123268	15	58638	996951	500397	8	96.602	0.36222	0.01157	Excellent
GCA_002360925.1	GCA_002360925.1_ASM236092v1_genomic	f__Flavobacteriaceae (UID2817)	94.94	0	0	94.94	d__Bacteria;p__Bacteroidota;c__Bacteroidia;o__Flavobacteriales;f__Flavobacteriaceae;g__Myroides;s__Myroides sp002360925	Bacteria	Bacteroidota	Bacteroidia	Flavobacteriales	Flavobacteriaceae	Myroides	Myroides sp002360925	16	22	2707600	2707223	0.014	4	206510	5	206510	11	76641	15	69869	598629	381013	14	97.943	0.33066	0.00685	Excellent
GCA_002362375.1	GCA_002362375.1_ASM236237v1_genomic	s__algicola (UID2846)	99.47	0.83	0	95.32	d__Bacteria;p__Bacteroidota;c__Bacteroidia;o__Flavobacteriales;f__Flavobacteriaceae;g__Maribacter;s__Maribacter dokdonensis	Bacteria	Bacteroidota	Bacteroidia	Flavobacteriales	Flavobacteriaceae	Maribacter	Maribacter dokdonensis	31	49	4438209	4431839	0.144	7	239255	8	194762	18	126157	21	67647	421640	417033	21	96.67	0.35935	0.01314	Excellent
GCA_002362875.1	GCA_002362875.1_ASM236287v1_genomic	k__Bacteria (UID2565)	100	0	0	100	d__Bacteria;p__Bacteroidota;c__Bacteroidia;o__Flavobacteriales;f__Weeksellaceae;g__Empedobacter;s__Empedobacter falsenii	Bacteria	Bacteroidota	Bacteroidia	Flavobacteriales	Weeksellaceae	Empedobacter	Empedobacter falsenii	92	120	2867640	2863755	0.135	18	57741	21	41753	58	15078	69	12915	128298	127465	18	51.298	0.31592	0.01194	Excellent
GCA_002363835.1	GCA_002363835.1_ASM236383v1_genomic	s__algicola (UID2847)	81.55	2.51	7.69	69	d__Bacteria;p__Bacteroidota;c__Bacteroidia;o__Flavobacteriales;f__Flavobacteriaceae;g__Marinirhabdus;s__Marinirhabdus sp002375495	Bacteria	Bacteroidota	Bacteroidia	Flavobacteriales	Flavobacteriaceae	Marinirhabdus	Marinirhabdus sp002375495	174	731	3266261	3182564	2.562	39	28920	86	11349	113	9129	297	2770	95854	41068	7	14.971	0.40182	0.01194	High
GCA_002363855.1	GCA_002363855.1_ASM236385v1_genomic	s__algicola (UID2846)	96.57	2.38	21.05	84.67	d__Bacteria;p__Bacteroidota;c__Bacteroidia;o__Flavobacteriales;f__Flavobacteriaceae;g__Arenibacter;s__Arenibacter algicola	Bacteria	Bacteroidota	Bacteroidia	Flavobacteriales	Flavobacteriaceae	Arenibacter	Arenibacter algicola	102	235	4912193	4888345	0.485	20	81201	33	45295	62	24882	107	13295	258042	145254	36	71.623	0.39749	0.01151	High
GCA_002363875.1	GCA_002363875.1_ASM236387v1_genomic	s__algicola (UID2847)	97.98	0.19	100	97.03	d__Bacteria;p__Bacteroidota;c__Bacteroidia;o__Flavobacteriales;f__Flavobacteriaceae;g__Marinirhabdus;s__Marinirhabdus sp002337605	Bacteria	Bacteroidota	Bacteroidia	Flavobacteriales	Flavobacteriaceae	Marinirhabdus	Marinirhabdus sp002337605	22	47	3392260	3388141	0.121	4	291007	7	190164	12	101488	21	65461	639175	344481	14	96.802	0.38728	0.00464	Medium
GCA_002364135.1	GCA_002364135.1_ASM236413v1_genomic	s__algicola (UID2847)	90.69	0	0	90.69	d__Bacteria;p__Bacteroidota;c__Bacteroidia;o__Flavobacteriales;f__Flavobacteriaceae;g__Aequorivita;s__Aequorivita vladivostokensis	Bacteria	Bacteroidota	Bacteroidia	Flavobacteriales	Flavobacteriaceae	Aequorivita	Aequorivita vladivostokensis	71	726	3179520	3124149	1.741	12	98205	106	8516	40	23301	385	2290	225873	39336	20	69.667	0.40882	0.01202	High
GCA_002364215.1	GCA_002364215.1_ASM236421v1_genomic	s__algicola (UID2847)	99.24	0.19	0	98.29	d__Bacteria;p__Bacteroidota;c__Bacteroidia;o__Flavobacteriales;f__Flavobacteriaceae;g__Aequorivita;s__Aequorivita sp002364215	Bacteria	Bacteroidota	Bacteroidia	Flavobacteriales	Flavobacteriaceae	Aequorivita	Aequorivita sp002364215	18	47	3203754	3201185	0.08	4	303084	7	173079	11	77228	22	44390	537865	428238	13	95.655	0.38705	0.00633	Excellent
GCA_002364245.1	GCA_002364245.1_ASM236424v1_genomic	s__algicola (UID2847)	67.34	0.86	33.33	63.04	d__Bacteria;p__Bacteroidota;c__Bacteroidia;o__Flavobacteriales;f__Flavobacteriaceae;g__Marixanthomonas;s__Marixanthomonas sp002364245	Bacteria	Bacteroidota	Bacteroidia	Flavobacteriales	Flavobacteriaceae	Marixanthomonas	Marixanthomonas sp002364245	53	222	1881265	1856772	1.302	7	78961	23	27060	25	18212	73	5711	201398	64051	10	61.195	0.36686	0.01138	Medium
GCA_002364255.1	GCA_002364255.1_ASM236425v1_genomic	s__algicola (UID2846)	98.15	1.44	0	90.95	d__Bacteria;p__Bacteroidota;c__Bacteroidia;o__Flavobacteriales;f__Flavobacteriaceae;g__Arenibacter;s__Arenibacter palladensis	Bacteria	Bacteroidota	Bacteroidia	Flavobacteriales	Flavobacteriaceae	Arenibacter	Arenibacter palladensis	35	160	5479026	5460393	0.34	7	265208	20	79087	21	96790	63	23079	683483	340290	25	95.537	0.39677	0.01208	Excellent
GCA_002364325.1	GCA_002364325.1_ASM236432v1_genomic	k__Bacteria (UID203)	81.03	2.51	31.25	68.48	d__Bacteria;p__Bacteroidota;c__Bacteroidia;o__Flavobacteriales;f__Flavobacteriaceae;g__Gillisia;s__Gillisia sp002364325	Bacteria	Bacteroidota	Bacteroidia	Flavobacteriales	Flavobacteriaceae	Gillisia	Gillisia sp002364325	8	25	2578194	2575302	0.112	2	590292	4	189813	5	86107	13	63757	1231597	602678	7	98.249	0.34439	0.0087	High
GCA_002364335.1	GCA_002364335.1_ASM236433v1_genomic	s__algicola (UID2846)	97.46	0.17	0	96.61	d__Bacteria;p__Bacteroidota;c__Bacteroidia;o__Flavobacteriales;f__Flavobacteriaceae;g__Winogradskyella;s__Winogradskyella sp002364335	Bacteria	Bacteroidota	Bacteroidia	Flavobacteriales	Flavobacteriaceae	Winogradskyella	Winogradskyella sp002364335	90	199	3423542	3402874	0.604	13	92990	19	62359	41	18363	67	8728	232954	134586	26	78.686	0.32359	0.01335	Excellent
GCA_002364385.1	GCA_002364385.1_ASM236438v1_genomic	s__algicola (UID2847)	96.03	2.78	12.5	82.13	d__Bacteria;p__Bacteroidota;c__Bacteroidia;o__Flavobacteriales;f__Flavobacteriaceae;g__Mesonia;s__Mesonia sp002413625	Bacteria	Bacteroidota	Bacteroidia	Flavobacteriales	Flavobacteriaceae	Mesonia	Mesonia sp002413625	181	274	3602425	3573681	0.798	37	32901	43	27869	110	9944	133	7448	94363	94363	15	25.366	0.34643	0.01565	High
GCA_002364405.1	GCA_002364405.1_ASM236440v1_genomic	s__algicola (UID2847)	85.58	1.79	22.22	76.63	d__Bacteria;p__Bacteroidota;c__Bacteroidia;o__Flavobacteriales;f__Flavobacteriaceae;g__Leeuwenhoekiella;s__Leeuwenhoekiella palythoae	Bacteria	Bacteroidota	Bacteroidia	Flavobacteriales	Flavobacteriaceae	Leeuwenhoekiella	Leeuwenhoekiella palythoae	425	582	3477681	3423909	1.546	104	10237	126	8101	316	4038	384	3148	60840	60840	2	3.44	0.39947	0.01741	High
GCA_002364535.1	GCA_002364535.1_ASM236453v1_genomic	f__Flavobacteriaceae (UID2817)	88.62	2.16	9.09	77.82	d__Bacteria;p__Bacteroidota;c__Bacteroidia;o__Flavobacteriales;f__Flavobacteriaceae;g__UBA8316;s__UBA8316 sp002364535	Bacteria	Bacteroidota	Bacteroidia	Flavobacteriales	Flavobacteriaceae	UBA8316	UBA8316 sp002364535	64	94	2017223	2006523	0.53	10	73863	12	52841	34	14528	47	9881	177086	177086	15	66.151	0.39176	0.02212	High
GCA_002365095.1	GCA_002365095.1_ASM236509v1_genomic	o__Flavobacteriales (UID2815)	100	0.98	0	95.1	d__Bacteria;p__Bacteroidota;c__Bacteroidia;o__Flavobacteriales;f__Weeksellaceae;g__Kaistella;s__Kaistella carnis	Bacteria	Bacteroidota	Bacteroidia	Flavobacteriales	Weeksellaceae	Kaistella	Kaistella carnis	15	20	2886848	2886549	0.01	2	779140	3	420591	7	133991	8	133991	828206	779138	8	97.216	0.36463	0.01446	Excellent
GCA_002365405.1	GCA_002365405.1_ASM236540v1_genomic	s__algicola (UID2846)	84.69	0.44	0	82.49	d__Bacteria;p__Bacteroidota;c__Bacteroidia;o__Flavobacteriales;f__Flavobacteriaceae;g__MAG-120531;s__MAG-120531 sp000173115	Bacteria	Bacteroidota	Bacteroidia	Flavobacteriales	Flavobacteriaceae	MAG-120531	MAG-120531 sp000173115	93	217	1784250	1760611	1.325	18	34143	33	16342	59	8588	112	4686	106555	64831	7	26.014	0.38599	0.01908	High
GCA_002365615.1	GCA_002365615.1_ASM236561v1_genomic	s__algicola (UID2847)	89.87	1.24	0	83.67	d__Bacteria;p__Bacteroidota;c__Bacteroidia;o__Flavobacteriales;f__Flavobacteriaceae;g__Aequorivita;s__Aequorivita sp002364215	Bacteria	Bacteroidota	Bacteroidia	Flavobacteriales	Flavobacteriaceae	Aequorivita	Aequorivita sp002364215	71	600	3331117	3276967	1.626	11	82404	97	10787	39	23106	314	3149	353984	40027	22	72.539	0.38796	0.01394	High
GCA_002366675.1	GCA_002366675.1_ASM236667v1_genomic	s__algicola (UID2846)	83.36	2.41	7.14	71.31	d__Bacteria;p__Bacteroidota;c__Bacteroidia;o__Flavobacteriales;f__Flavobacteriaceae;g__Xanthomarina;s__Xanthomarina sp002366675	Bacteria	Bacteroidota	Bacteroidia	Flavobacteriales	Flavobacteriaceae	Xanthomarina	Xanthomarina sp002366675	283	486	2548718	2533236	0.607	56	13111	87	8162	203	3879	298	2802	51753	51751	1	2.031	0.31329	0.01636	High
GCA_002367645.1	GCA_002367645.1_ASM236764v1_genomic	s__algicola (UID2846)	82.25	0.83	0	78.1	d__Bacteria;p__Bacteroidota;c__Bacteroidia;o__Flavobacteriales;f__Flavobacteriaceae;g__MAG-120531;s__MAG-120531 sp000173115	Bacteria	Bacteroidota	Bacteroidia	Flavobacteriales	Flavobacteriaceae	MAG-120531	MAG-120531 sp000173115	108	226	1744678	1721342	1.338	22	23366	31	17221	72	7139	113	3999	85092	85092	5	18.631	0.38547	0.01754	High
GCA_002375245.1	GCA_002375245.1_ASM237524v1_genomic	s__algicola (UID2847)	81.16	0.65	100	77.91	d__Bacteria;p__Bacteroidota;c__Bacteroidia;o__Flavobacteriales;f__Flavobacteriaceae;g__Leeuwenhoekiella;s__Leeuwenhoekiella blandensis	Bacteria	Bacteroidota	Bacteroidia	Flavobacteriales	Flavobacteriaceae	Leeuwenhoekiella	Leeuwenhoekiella blandensis	254	629	3491679	3429513	1.78	43	21277	77	11691	165	5625	305	3041	112757	84601	8	17.129	0.3976	0.01836	Medium
GCA_002375495.1	GCA_002375495.1_ASM237549v1_genomic	s__algicola (UID2847)	99.24	0.19	0	98.29	d__Bacteria;p__Bacteroidota;c__Bacteroidia;o__Flavobacteriales;f__Flavobacteriaceae;g__Marinirhabdus;s__Marinirhabdus sp002375495	Bacteria	Bacteroidota	Bacteroidia	Flavobacteriales	Flavobacteriaceae	Marinirhabdus	Marinirhabdus sp002375495	14	38	3378100	3373837	0.126	3	339593	8	156806	9	99581	19	82660	931302	492479	11	97.604	0.40112	0.00676	Excellent
GCA_002375625.1	GCA_002375625.1_ASM237562v1_genomic	s__algicola (UID2847)	83.25	0	0	83.25	d__Bacteria;p__Bacteroidota;c__Bacteroidia;o__Flavobacteriales;f__Flavobacteriaceae;g__Aequorivita;s__Aequorivita sp002364215	Bacteria	Bacteroidota	Bacteroidia	Flavobacteriales	Flavobacteriaceae	Aequorivita	Aequorivita sp002364215	213	512	2855480	2795236	2.11	40	19336	71	11306	142	5559	261	2998	93185	68190	5	12.212	0.38704	0.01478	High
GCA_002375695.1	GCA_002375695.1_ASM237569v1_genomic	s__algicola (UID2847)	98.17	0	0	98.17	d__Bacteria;p__Bacteroidota;c__Bacteroidia;o__Flavobacteriales;f__Flavobacteriaceae;g__Aequorivita;s__Aequorivita sp002375695	Bacteria	Bacteroidota	Bacteroidia	Flavobacteriales	Flavobacteriaceae	Aequorivita	Aequorivita sp002375695	15	27	2713065	2710761	0.085	3	453745	4	296113	7	115204	12	60403	498539	453745	9	96.463	0.35991	0.00748	Excellent
GCA_002376145.1	GCA_002376145.1_ASM237614v1_genomic	o__Flavobacteriales (UID2815)	98.32	0.41	0	96.27	d__Bacteria;p__Bacteroidota;c__Bacteroidia;o__Flavobacteriales;f__Weeksellaceae;g__Kaistella;s__Kaistella sp002477665	Bacteria	Bacteroidota	Bacteroidia	Flavobacteriales	Weeksellaceae	Kaistella	Kaistella sp002477665	24	77	2310798	2307418	0.146	6	132833	14	59850	16	60179	41	20799	260789	120312	17	93.064	0.44966	0.0117	Excellent
GCA_002376315.1	GCA_002376315.1_ASM237631v1_genomic	s__algicola (UID2847)	88.79	0.29	50	87.34	d__Bacteria;p__Bacteroidota;c__Bacteroidia;o__Flavobacteriales;f__Flavobacteriaceae;g__Altibacter;s__Altibacter sp002696485	Bacteria	Bacteroidota	Bacteroidia	Flavobacteriales	Flavobacteriaceae	Altibacter	Altibacter sp002696485	47	544	2828111	2770744	2.028	7	109207	85	10126	28	24709	280	2909	400532	52683	17	77.106	0.42304	0.01365	Medium
GCA_002376925.1	GCA_002376925.1_ASM237692v1_genomic	s__algicola (UID2846)	82.13	5.51	7.14	54.58	d__Bacteria;p__Bacteroidota;c__Bacteroidia;o__Flavobacteriales;f__Flavobacteriaceae;g__UBA3537;s__UBA3537 sp002709185	Bacteria	Bacteroidota	Bacteroidia	Flavobacteriales	Flavobacteriaceae	UBA3537	UBA3537 sp002709185	127	206	1811734	1785405	1.453	22	22570	28	19025	81	6710	100	4727	109338	80116	3	15.246	0.37716	0.01364	High
GCA_002378465.1	GCA_002378465.1_ASM237846v1_genomic	k__Bacteria (UID2565)	100	0	0	100	d__Bacteria;p__Bacteroidota;c__Bacteroidia;o__Flavobacteriales;f__Weeksellaceae;g__Empedobacter;s__Empedobacter falsenii	Bacteria	Bacteroidota	Bacteroidia	Flavobacteriales	Weeksellaceae	Empedobacter	Empedobacter falsenii	68	84	3016307	3014071	0.074	12	87542	13	66426	41	20416	49	18313	223102	193556	17	63.91	0.31594	0.011	Excellent
GCA_002378585.1	GCA_002378585.1_ASM237858v1_genomic	s__algicola (UID2846)	66.43	0.48	20	64.03	d__Bacteria;p__Bacteroidota;c__Bacteroidia;o__Flavobacteriales;f__Flavobacteriaceae;g__MAG-120531;s__MAG-120531 sp002378585	Bacteria	Bacteroidota	Bacteroidia	Flavobacteriales	Flavobacteriaceae	MAG-120531	MAG-120531 sp002378585	158	342	1417511	1358233	4.182	34	11892	54	7581	116	4303	184	2120	54595	41543	1	3.851	0.44168	0.02197	Medium
GCA_002379575.1	GCA_002379575.1_ASM237957v1_genomic	f__Flavobacteriaceae (UID2817)	99.29	0.35	0	97.54	d__Bacteria;p__Bacteroidota;c__Bacteroidia;o__Flavobacteriales;f__Flavobacteriaceae;g__Flavobacterium;s__Flavobacterium sp001898245	Bacteria	Bacteroidota	Bacteroidia	Flavobacteriales	Flavobacteriaceae	Flavobacterium	Flavobacterium sp001898245	34	47	3910847	3910113	0.019	8	176764	10	124333	21	55731	27	46262	423985	286145	22	92.014	0.39606	0.01592	Excellent
GCA_002379725.1	GCA_002379725.1_ASM237972v1_genomic	k__Bacteria (UID2565)	95.64	0	0	95.64	d__Bacteria;p__Bacteroidota;c__Bacteroidia;o__Flavobacteriales;f__Weeksellaceae;g__Empedobacter;s__Empedobacter falsenii	Bacteria	Bacteroidota	Bacteroidia	Flavobacteriales	Weeksellaceae	Empedobacter	Empedobacter falsenii	102	187	3426729	3418394	0.243	19	60293	28	33942	60	15659	93	10186	160928	160892	23	58.333	0.31418	0.01609	Excellent
GCA_002379965.1	GCA_002379965.1_ASM237996v1_genomic	s__algicola (UID2846)	96.49	1.6	16.67	88.49	d__Bacteria;p__Bacteroidota;c__Bacteroidia;o__Flavobacteriales;f__Flavobacteriaceae;g__Euzebyella;s__Euzebyella marina	Bacteria	Bacteroidota	Bacteroidia	Flavobacteriales	Flavobacteriaceae	Euzebyella	Euzebyella marina	113	166	4408305	4391488	0.381	24	57715	28	52415	73	20120	85	16204	198598	154665	31	59.095	0.40176	0.01326	High
GCA_002379985.1	GCA_002379985.1_ASM237998v1_genomic	s__algicola (UID2847)	98.32	0.84	25	94.12	d__Bacteria;p__Bacteroidota;c__Bacteroidia;o__Flavobacteriales;f__Flavobacteriaceae;g__UBA4166;s__UBA4166 sp002379985	Bacteria	Bacteroidota	Bacteroidia	Flavobacteriales	Flavobacteriaceae	UBA4166	UBA4166 sp002379985	58	92	2877924	2867317	0.369	11	74141	12	72829	37	23894	41	19728	341300	339172	16	63.102	0.42363	0.011	High
GCA_002380515.1	GCA_002380515.1_ASM238051v1_genomic	s__algicola (UID2847)	98.69	1.63	30	90.54	d__Bacteria;p__Bacteroidota;c__Bacteroidia;o__Flavobacteriales;f__Flavobacteriaceae;g__Leeuwenhoekiella;s__Leeuwenhoekiella sp002708845	Bacteria	Bacteroidota	Bacteroidia	Flavobacteriales	Flavobacteriaceae	Leeuwenhoekiella	Leeuwenhoekiella sp002708845	46	71	4193226	4184759	0.202	7	230017	9	179912	20	61112	27	47130	480171	480171	22	93.734	0.40757	0.01154	High
GCA_002380565.1	GCA_002380565.1_ASM238056v1_genomic	o__Flavobacteriales (UID2815)	87.54	0	0	87.54	d__Bacteria;p__Bacteroidota;c__Bacteroidia;o__Flavobacteriales;f__Weeksellaceae;g__Kaistella;s__Kaistella sp002477665	Bacteria	Bacteroidota	Bacteroidia	Flavobacteriales	Weeksellaceae	Kaistella	Kaistella sp002477665	126	348	2206501	2189703	0.761	28	25057	52	10807	84	8314	186	3585	78271	71740	6	16.727	0.45067	0.01657	High
GCA_002381155.1	GCA_002381155.1_ASM238115v1_genomic	k__Bacteria (UID2566)	93.4	0.74	100	89.7	d__Bacteria;p__Bacteroidota;c__Bacteroidia;o__Flavobacteriales;f__Flavobacteriaceae;g__UBA3478;s__UBA3478 sp002381155	Bacteria	Bacteroidota	Bacteroidia	Flavobacteriales	Flavobacteriaceae	UBA3478	UBA3478 sp002381155	108	182	1617633	1592645	1.545	20	24843	28	15778	70	6128	105	4261	102305	64128	5	22.031	0.40406	0.01559	Medium
GCA_002382405.1	GCA_002382405.1_ASM238240v1_genomic	k__Bacteria (UID203)	57.02	0	0	57.02	d__Bacteria;p__Bacteroidota;c__Bacteroidia;o__Flavobacteriales;f__Flavobacteriaceae;g__Polaribacter;s__Polaribacter sp002340765	Bacteria	Bacteroidota	Bacteroidia	Flavobacteriales	Flavobacteriaceae	Polaribacter	Polaribacter sp002340765	153	316	1418550	1387691	2.175	35	12767	58	7554	112	4227	178	2410	44011	25260	0	0	0.31253	0.01604	Medium
GCA_002382495.1	GCA_002382495.1_ASM238249v1_genomic	f__Flavobacteriaceae (UID2817)	86.5	1.25	20	80.25	d__Bacteria;p__Bacteroidota;c__Bacteroidia;o__Flavobacteriales;f__Flavobacteriaceae;g__Flavobacterium;s__Flavobacterium sp002382495	Bacteria	Bacteroidota	Bacteroidia	Flavobacteriales	Flavobacteriaceae	Flavobacterium	Flavobacterium sp002382495	43	60	2023127	2022275	0.042	7	93082	9	66363	21	24626	29	19874	314541	314533	12	73.584	0.34974	0.01326	High
GCA_002382825.1	GCA_002382825.1_ASM238282v1_genomic	s__algicola (UID2846)	71.05	1.49	0	63.6	d__Bacteria;p__Bacteroidota;c__Bacteroidia;o__Flavobacteriales;f__Flavobacteriaceae;g__MAG-120531;s__MAG-120531 sp000173115	Bacteria	Bacteroidota	Bacteroidia	Flavobacteriales	Flavobacteriaceae	MAG-120531	MAG-120531 sp000173115	105	278	1624322	1594713	1.823	23	22972	42	10934	71	7379	143	3391	65122	43665	2	7.644	0.38816	0.01825	Medium
GCA_002383055.1	GCA_002383055.1_ASM238305v1_genomic	f__Flavobacteriaceae (UID2817)	98.94	1.09	0	93.49	d__Bacteria;p__Bacteroidota;c__Bacteroidia;o__Flavobacteriales;f__Flavobacteriaceae;g__Flavobacterium;s__Flavobacterium sp002413745	Bacteria	Bacteroidota	Bacteroidia	Flavobacteriales	Flavobacteriaceae	Flavobacterium	Flavobacterium sp002413745	98	154	3955846	3948029	0.198	17	74819	26	43350	58	18623	81	15528	284550	213601	23	61.354	0.35164	0.01423	Excellent
GCA_002383165.1	GCA_002383165.1_ASM238316v1_genomic	o__Flavobacteriales (UID2815)	100	0	0	100	d__Bacteria;p__Bacteroidota;c__Bacteroidia;o__Flavobacteriales;f__Weeksellaceae;g__Epilithonimonas;s__Epilithonimonas sp002383165	Bacteria	Bacteroidota	Bacteroidia	Flavobacteriales	Weeksellaceae	Epilithonimonas	Epilithonimonas sp002383165	18	31	2854188	2853262	0.032	4	232954	5	190335	12	77740	16	68499	714769	512233	15	98.441	0.35553	0.00577	Excellent
GCA_002384055.1	GCA_002384055.1_ASM238405v1_genomic	s__algicola (UID2847)	91.77	0	0	91.77	d__Bacteria;p__Bacteroidota;c__Bacteroidia;o__Flavobacteriales;f__Flavobacteriaceae;g__BACL21;s__BACL21 sp002384055	Bacteria	Bacteroidota	Bacteroidia	Flavobacteriales	Flavobacteriaceae	BACL21	BACL21 sp002384055	30	86	1843256	1832630	0.576	6	119241	13	51010	16	34115	41	10505	211112	208375	13	83.489	0.44202	0.01437	Excellent
GCA_002384125.1	GCA_002384125.1_ASM238412v1_genomic	s__algicola (UID2847)	74.44	1.79	16.67	65.49	d__Bacteria;p__Bacteroidota;c__Bacteroidia;o__Flavobacteriales;f__Flavobacteriaceae;g__BACL21;s__BACL21 sp002384055	Bacteria	Bacteroidota	Bacteroidia	Flavobacteriales	Flavobacteriaceae	BACL21	BACL21 sp002384055	217	563	1805555	1752926	2.915	41	11306	67	7285	158	3666	260	1694	61400	50832	1	3.401	0.44359	0.01806	Medium
GCA_002384245.1	GCA_002384245.1_ASM238424v1_genomic	s__algicola (UID2846)	87.39	0.17	100	86.54	d__Bacteria;p__Bacteroidota;c__Bacteroidia;o__Flavobacteriales;f__Flavobacteriaceae;g__MAG-120531;s__MAG-120531 sp000173115	Bacteria	Bacteroidota	Bacteroidia	Flavobacteriales	Flavobacteriaceae	MAG-120531	MAG-120531 sp000173115	75	201	1853283	1831802	1.159	14	42119	27	21178	48	11507	96	4609	130140	102142	8	35.663	0.38568	0.01604	Medium
GCA_002384345.1	GCA_002384345.1_ASM238434v1_genomic	s__algicola (UID2847)	99.24	3.51	0	81.69	d__Bacteria;p__Bacteroidota;c__Bacteroidia;o__Flavobacteriales;f__Flavobacteriaceae;g__Aequorivita;s__Aequorivita vladivostokensis	Bacteria	Bacteroidota	Bacteroidia	Flavobacteriales	Flavobacteriaceae	Aequorivita	Aequorivita vladivostokensis	15	42	3315593	3311780	0.115	4	305032	6	181792	9	96794	22	57491	627700	389692	11	96.122	0.40877	0.00776	Excellent
GCA_002384605.1	GCA_002384605.1_ASM238460v1_genomic	s__algicola (UID2847)	87.14	0.92	10	82.54	d__Bacteria;p__Bacteroidota;c__Bacteroidia;o__Flavobacteriales;f__Flavobacteriaceae;g__Croceibacter;s__Croceibacter atlanticus	Bacteria	Bacteroidota	Bacteroidia	Flavobacteriales	Flavobacteriaceae	Croceibacter	Croceibacter atlanticus	184	635	2905408	2828850	2.635	33	30789	103	8145	115	6583	346	2392	87923	51436	9	18.512	0.33646	0.01357	High
GCA_002384715.1	GCA_002384715.1_ASM238471v1_genomic	k__Bacteria (UID2566)	62.41	1.47	0	55.06	d__Bacteria;p__Bacteroidota;c__Bacteroidia;o__Flavobacteriales;f__Flavobacteriaceae;g__MS024-2A;s__MS024-2A sp002384715	Bacteria	Bacteroidota	Bacteroidia	Flavobacteriales	Flavobacteriaceae	MS024-2A	MS024-2A sp002384715	151	406	1507713	1463598	2.926	35	14319	66	6696	109	4488	220	2163	64283	26459	1	4.264	0.38493	0.01333	Medium
GCA_002384895.1	GCA_002384895.1_ASM238489v1_genomic	s__algicola (UID2847)	91.42	2.17	0	80.57	d__Bacteria;p__Bacteroidota;c__Bacteroidia;o__Flavobacteriales;f__Flavobacteriaceae;g__Aequorivita;s__Aequorivita sp002364215	Bacteria	Bacteroidota	Bacteroidia	Flavobacteriales	Flavobacteriaceae	Aequorivita	Aequorivita sp002364215	99	509	3195334	3152835	1.33	19	48996	70	12700	63	16230	246	3623	205631	52209	18	48.739	0.38674	0.01348	High
GCA_002387575.1	GCA_002387575.1_ASM238757v1_genomic	s__algicola (UID2846)	76.21	0.97	66.67	71.36	d__Bacteria;p__Bacteroidota;c__Bacteroidia;o__Flavobacteriales;f__Flavobacteriaceae;g__MAG-120531;s__MAG-120531 sp000173115	Bacteria	Bacteroidota	Bacteroidia	Flavobacteriales	Flavobacteriaceae	MAG-120531	MAG-120531 sp000173115	163	265	1566404	1557895	0.543	38	12054	51	9201	118	4327	164	3206	69445	42860	2	8.279	0.38742	0.01847	Medium
GCA_002388405.1	GCA_002388405.1_ASM238840v1_genomic	k__Bacteria (UID203)	77.76	0	0	77.76	d__Bacteria;p__Bacteroidota;c__Bacteroidia;o__Flavobacteriales;f__Flavobacteriaceae;g__Xanthomarina;s__Xanthomarina gelatinilytica	Bacteria	Bacteroidota	Bacteroidia	Flavobacteriales	Flavobacteriaceae	Xanthomarina	Xanthomarina gelatinilytica	93	532	2953566	2911628	1.42	17	69954	67	14171	48	17037	237	2986	170490	47582	23	63.521	0.35336	0.01845	Medium
GCA_002388445.1	GCA_002388445.1_ASM238844v1_genomic	s__algicola (UID2846)	97.07	2.95	0	82.32	d__Bacteria;p__Bacteroidota;c__Bacteroidia;o__Flavobacteriales;f__Flavobacteriaceae;g__Maribacter;s__Maribacter dokdonensis	Bacteria	Bacteroidota	Bacteroidia	Flavobacteriales	Flavobacteriaceae	Maribacter	Maribacter dokdonensis	62	304	4580411	4557174	0.507	10	158319	39	36350	29	56181	135	8618	345907	130657	32	94.136	0.35832	0.01659	Excellent
GCA_002388705.1	GCA_002388705.1_ASM238870v1_genomic	s__algicola (UID2847)	84.32	0.38	0	82.42	d__Bacteria;p__Bacteroidota;c__Bacteroidia;o__Flavobacteriales;f__Flavobacteriaceae;g__Marinirhabdus;s__Marinirhabdus sp002707745	Bacteria	Bacteroidota	Bacteroidia	Flavobacteriales	Flavobacteriaceae	Marinirhabdus	Marinirhabdus sp002707745	126	770	3033473	2972751	2.002	28	36199	111	8539	80	12289	372	2089	135694	30046	12	28.19	0.38131	0.01211	High
GCA_002388845.1	GCA_002388845.1_ASM238884v1_genomic	s__algicola (UID2847)	99.23	0.19	0	98.28	d__Bacteria;p__Bacteroidota;c__Bacteroidia;o__Flavobacteriales;f__Flavobacteriaceae;g__Marixanthomonas;s__Marixanthomonas sp002360635	Bacteria	Bacteroidota	Bacteroidia	Flavobacteriales	Flavobacteriaceae	Marixanthomonas	Marixanthomonas sp002360635	20	45	3141286	3137448	0.122	2	753981	6	175975	8	79777	17	56898	852691	374599	9	93.567	0.36164	0.01302	Excellent
GCA_002388855.1	GCA_002388855.1_ASM238885v1_genomic	s__algicola (UID2846)	92.45	2.91	28.57	77.9	d__Bacteria;p__Bacteroidota;c__Bacteroidia;o__Flavobacteriales;f__Flavobacteriaceae;g__Muricauda;s__Muricauda sp001683915	Bacteria	Bacteroidota	Bacteroidia	Flavobacteriales	Flavobacteriaceae	Muricauda	Muricauda sp001683915	383	725	3930919	3917037	0.353	88	14578	132	8722	275	5002	421	3174	68749	34292	2	3.288	0.42833	0.0208	High
GCA_002389235.1	GCA_002389235.1_ASM238923v1_genomic	k__Bacteria (UID2566)	78.95	1.54	66.67	71.25	d__Bacteria;p__Bacteroidota;c__Bacteroidia;o__Flavobacteriales;f__Flavobacteriaceae;g__MS024-2A;s__MS024-2A sp002292265	Bacteria	Bacteroidota	Bacteroidia	Flavobacteriales	Flavobacteriaceae	MS024-2A	MS024-2A sp002292265	132	145	1440231	1439427	0.056	28	15793	29	15793	94	4938	98	4819	57661	57661	1	4.004	0.40745	0.01352	Medium
GCA_002389405.1	GCA_002389405.1_ASM238940v1_genomic	k__Bacteria (UID2566)	80.39	0.74	0	76.69	d__Bacteria;p__Bacteroidota;c__Bacteroidia;o__Flavobacteriales;f__Flavobacteriaceae;g__MS024-2A;s__MS024-2A sp000173095	Bacteria	Bacteroidota	Bacteroidia	Flavobacteriales	Flavobacteriaceae	MS024-2A	MS024-2A sp000173095	95	202	1612449	1603741	0.54	18	27178	38	12835	62	7704	124	4011	112959	44971	3	17.238	0.35739	0.01257	High
GCA_002389535.1	GCA_002389535.1_ASM238953v1_genomic	s__algicola (UID2846)	75.83	0	0	75.83	d__Bacteria;p__Bacteroidota;c__Bacteroidia;o__Flavobacteriales;f__Flavobacteriaceae;g__MAG-120531;s__MAG-120531 sp000173115	Bacteria	Bacteroidota	Bacteroidia	Flavobacteriales	Flavobacteriaceae	MAG-120531	MAG-120531 sp000173115	147	269	1512342	1501439	0.721	35	12110	52	9021	107	4907	163	3070	41092	35767	0	0	0.38873	0.0189	Medium
GCA_002390125.1	GCA_002390125.1_ASM239012v1_genomic	s__algicola (UID2846)	81.38	0.38	100	79.48	d__Bacteria;p__Bacteroidota;c__Bacteroidia;o__Flavobacteriales;f__Flavobacteriaceae;g__MAG-120531;s__MAG-120531 sp000173115	Bacteria	Bacteroidota	Bacteroidia	Flavobacteriales	Flavobacteriaceae	MAG-120531	MAG-120531 sp000173115	171	301	1580957	1570352	0.671	39	12515	53	8812	125	4436	185	2685	45634	45032	0	0	0.38694	0.02039	Medium
GCA_002390165.1	GCA_002390165.1_ASM239016v1_genomic	f__Flavobacteriaceae (UID2845)	77.86	1.78	10	68.96	d__Bacteria;p__Bacteroidota;c__Bacteroidia;o__Flavobacteriales;f__Flavobacteriaceae;g__Lutibacter;s__Lutibacter sp002390165	Bacteria	Bacteroidota	Bacteroidia	Flavobacteriales	Flavobacteriaceae	Lutibacter	Lutibacter sp002390165	263	560	2473687	2452443	0.859	56	13680	100	6919	188	4097	335	2565	52470	30556	1	2.121	0.29114	0.01709	Medium
GCA_002390455.1	GCA_002390455.1_ASM239045v1_genomic	k__Bacteria (UID2566)	84.93	0.37	0	83.08	d__Bacteria;p__Bacteroidota;c__Bacteroidia;o__Flavobacteriales;f__Flavobacteriaceae;g__UBA8316;s__UBA8316 sp002390455	Bacteria	Bacteroidota	Bacteroidia	Flavobacteriales	Flavobacteriaceae	UBA8316	UBA8316 sp002390455	66	93	1744866	1742938	0.11	11	51618	13	41587	38	12573	50	8295	132932	111702	11	51.141	0.39647	0.01583	High
GCA_002390585.1	GCA_002390585.1_ASM239058v1_genomic	s__algicola (UID2846)	80.05	0.4	0	78.05	d__Bacteria;p__Bacteroidota;c__Bacteroidia;o__Flavobacteriales;f__Flavobacteriaceae;g__MAG-120531;s__MAG-120531 sp000173115	Bacteria	Bacteroidota	Bacteroidia	Flavobacteriales	Flavobacteriaceae	MAG-120531	MAG-120531 sp000173115	142	300	1673422	1659612	0.825	24	20720	51	9510	96	4694	177	2719	103459	50582	3	12.496	0.38568	0.02115	High
GCA_002390605.1	GCA_002390605.1_ASM239060v1_genomic	s__algicola (UID2846)	79.76	0.73	0	76.11	d__Bacteria;p__Bacteroidota;c__Bacteroidia;o__Flavobacteriales;f__Flavobacteriaceae;g__MS024-2A;s__MS024-2A sp000173095	Bacteria	Bacteroidota	Bacteroidia	Flavobacteriales	Flavobacteriaceae	MS024-2A	MS024-2A sp000173095	125	337	1714136	1696263	1.043	24	22027	56	9425	83	5676	196	2357	69874	35428	4	14.228	0.35685	0.01512	Medium
GCA_002390665.1	GCA_002390665.1_ASM239066v1_genomic	k__Bacteria (UID203)	63.79	0	0	63.79	d__Bacteria;p__Bacteroidota;c__Bacteroidia;o__Flavobacteriales;f__Flavobacteriaceae;g__MAG-120531;s__MAG-120531 sp000173115	Bacteria	Bacteroidota	Bacteroidia	Flavobacteriales	Flavobacteriaceae	MAG-120531	MAG-120531 sp000173115	124	197	1506031	1501097	0.328	28	17880	36	12937	86	6123	115	3670	54804	50757	1	3.639	0.39018	0.01804	Medium
GCA_002390905.1	GCA_002390905.1_ASM239090v1_genomic	o__Flavobacteriales (UID2815)	93.86	2.53	37.5	81.21	d__Bacteria;p__Bacteroidota;c__Bacteroidia;o__Flavobacteriales;f__Weeksellaceae;g__Chryseobacterium;s__Chryseobacterium gleum	Bacteria	Bacteroidota	Bacteroidia	Flavobacteriales	Weeksellaceae	Chryseobacterium	Chryseobacterium gleum	237	525	4842792	4806495	0.75	50	29527	86	17118	156	10378	279	5055	101810	81210	16	22.253	0.36834	0.01435	High
GCA_002391865.1	GCA_002391865.1_ASM239186v1_genomic	o__Flavobacteriales (UID2815)	99.51	0.18	100	98.61	d__Bacteria;p__Bacteroidota;c__Bacteroidia;o__Flavobacteriales;f__Weeksellaceae;g__Epilithonimonas;s__Epilithonimonas sp002391865	Bacteria	Bacteroidota	Bacteroidia	Flavobacteriales	Weeksellaceae	Epilithonimonas	Epilithonimonas sp002391865	41	46	2859821	2859211	0.021	9	112796	9	108612	23	34601	26	32418	378748	378748	21	87.769	0.35887	0.01568	Medium
GCA_002392055.1	GCA_002392055.1_ASM239205v1_genomic	o__Flavobacteriales (UID2815)	100	0.49	0	97.55	d__Bacteria;p__Bacteroidota;c__Bacteroidia;o__Flavobacteriales;f__Weeksellaceae;g__Chryseobacterium;s__Chryseobacterium flavum	Bacteria	Bacteroidota	Bacteroidia	Flavobacteriales	Weeksellaceae	Chryseobacterium	Chryseobacterium flavum	20	25	4725813	4724739	0.023	4	509083	4	505405	11	134278	11	132796	945447	945441	14	98.231	0.36508	0.01467	Excellent
GCA_002399805.1	GCA_002399805.1_ASM239980v1_genomic	f__Flavobacteriaceae (UID2817)	91.01	0.42	33.33	88.91	d__Bacteria;p__Bacteroidota;c__Bacteroidia;o__Flavobacteriales;f__Flavobacteriaceae;g__Flavobacterium;s__Flavobacterium sp002399805	Bacteria	Bacteroidota	Bacteroidia	Flavobacteriales	Flavobacteriaceae	Flavobacterium	Flavobacterium sp002399805	165	676	5323899	5226994	1.82	37	44937	116	13390	111	17546	381	4142	138433	99158	28	42.496	0.33386	0.01049	High
GCA_002400885.1	GCA_002400885.1_ASM240088v1_genomic	k__Bacteria (UID203)	58.25	0	0	58.25	d__Bacteria;p__Bacteroidota;c__Bacteroidia;o__Flavobacteriales;f__Flavobacteriaceae;g__GCA-002401385;s__GCA-002401385 sp002400885	Bacteria	Bacteroidota	Bacteroidia	Flavobacteriales	Flavobacteriaceae	GCA-002401385	GCA-002401385 sp002400885	154	154	2959101	2958987	0.004	40	23944	40	23941	114	9375	114	9375	71591	71586	7	14.289	0.35092	0.01369	Medium
GCA_002401105.1	GCA_002401105.1_ASM240110v1_genomic	k__Bacteria (UID203)	63.32	0	0	63.32	d__Bacteria;p__Bacteroidota;c__Bacteroidia;o__Flavobacteriales;f__Flavobacteriaceae;g__GCA-002401385;s__GCA-002401385 sp002401105	Bacteria	Bacteroidota	Bacteroidia	Flavobacteriales	Flavobacteriaceae	GCA-002401385	GCA-002401385 sp002401105	160	160	2723491	2722618	0.032	41	21681	41	21662	121	8749	121	8746	74898	74884	4	9.895	0.34519	0.01419	Medium
GCA_002401215.1	GCA_002401215.1_ASM240121v1_genomic	f__Flavobacteriaceae (UID2845)	67.31	1.81	29.17	58.26	d__Bacteria;p__Bacteroidota;c__Bacteroidia;o__Flavobacteriales;f__Flavobacteriaceae;g__LPB0138;s__LPB0138 sp002401215	Bacteria	Bacteroidota	Bacteroidia	Flavobacteriales	Flavobacteriaceae	LPB0138	LPB0138 sp002401215	114	114	2100808	2100340	0.022	32	21478	32	21474	88	9759	88	9759	76310	76298	4	11.373	0.3354	0.01503	Medium
GCA_002401385.1	GCA_002401385.1_ASM240138v1_genomic	f__Flavobacteriaceae (UID2845)	72.42	2.29	58.33	60.97	d__Bacteria;p__Bacteroidota;c__Bacteroidia;o__Flavobacteriales;f__Flavobacteriaceae;g__GCA-002401385;s__GCA-002401385 sp002401385	Bacteria	Bacteroidota	Bacteroidia	Flavobacteriales	Flavobacteriaceae	GCA-002401385	GCA-002401385 sp002401385	60	60	3153567	3153064	0.016	16	79704	16	79697	37	33733	37	33731	122730	122722	30	81.093	0.34091	0.01514	Medium
GCA_002403645.1	GCA_002403645.1_ASM240364v1_genomic	k__Bacteria (UID2565)	100	0	0	100	d__Bacteria;p__Bacteroidota;c__Bacteroidia;o__Flavobacteriales;f__Weeksellaceae;g__Empedobacter;s__Empedobacter falsenii	Bacteria	Bacteroidota	Bacteroidia	Flavobacteriales	Weeksellaceae	Empedobacter	Empedobacter falsenii	69	94	3047474	3043876	0.118	14	56678	18	51331	43	24732	55	18003	245651	193975	21	63.859	0.31615	0.01468	Excellent
GCA_002403935.1	GCA_002403935.1_ASM240393v1_genomic	f__Flavobacteriaceae (UID2817)	72.21	0.44	0	70.01	d__Bacteria;p__Bacteroidota;c__Bacteroidia;o__Flavobacteriales;f__Flavobacteriaceae;g__Flavobacterium;s__Flavobacterium sp002413745	Bacteria	Bacteroidota	Bacteroidia	Flavobacteriales	Flavobacteriaceae	Flavobacterium	Flavobacterium sp002413745	89	218	2509692	2491102	0.741	16	57309	32	23443	53	11496	107	6290	171372	82669	18	55.155	0.35614	0.01322	Medium
GCA_002413625.1	GCA_002413625.1_ASM241362v1_genomic	s__algicola (UID2847)	99.3	0.4	0	97.3	d__Bacteria;p__Bacteroidota;c__Bacteroidia;o__Flavobacteriales;f__Flavobacteriaceae;g__Mesonia;s__Mesonia sp002413625	Bacteria	Bacteroidota	Bacteroidia	Flavobacteriales	Flavobacteriaceae	Mesonia	Mesonia sp002413625	70	110	3745325	3731807	0.361	12	112156	15	70367	39	33028	47	23184	238441	236950	26	76.728	0.3453	0.0128	Excellent
GCA_002413745.1	GCA_002413745.1_ASM241374v1_genomic	f__Flavobacteriaceae (UID2817)	98.94	1.09	0	93.49	d__Bacteria;p__Bacteroidota;c__Bacteroidia;o__Flavobacteriales;f__Flavobacteriaceae;g__Flavobacterium;s__Flavobacterium sp002413745	Bacteria	Bacteroidota	Bacteroidia	Flavobacteriales	Flavobacteriaceae	Flavobacterium	Flavobacterium sp002413745	81	144	3975995	3966281	0.244	14	86074	19	59866	45	25791	70	15524	353918	283347	27	74.326	0.35202	0.01406	Excellent
GCA_002414425.1	GCA_002414425.1_ASM241442v1_genomic	s__algicola (UID2847)	99.24	0.19	0	98.29	d__Bacteria;p__Bacteroidota;c__Bacteroidia;o__Flavobacteriales;f__Flavobacteriaceae;g__Aequorivita;s__Aequorivita sp002364215	Bacteria	Bacteroidota	Bacteroidia	Flavobacteriales	Flavobacteriaceae	Aequorivita	Aequorivita sp002364215	18	24	3191384	3190205	0.037	4	303067	6	253939	11	77219	14	67255	536422	390099	13	95.78	0.38682	0.00656	Excellent
GCA_002414565.1	GCA_002414565.1_ASM241456v1_genomic	s__algicola (UID2847)	96.61	0.19	0	95.66	d__Bacteria;p__Bacteroidota;c__Bacteroidia;o__Flavobacteriales;f__Flavobacteriaceae;g__Aequorivita;s__Aequorivita sp002364215	Bacteria	Bacteroidota	Bacteroidia	Flavobacteriales	Flavobacteriaceae	Aequorivita	Aequorivita sp002364215	25	85	3118363	3109917	0.271	6	196278	12	74021	17	67423	40	22573	382801	365015	18	93.511	0.38711	0.00724	Excellent
GCA_002414635.1	GCA_002414635.1_ASM241463v1_genomic	s__algicola (UID2847)	98.67	0	0	98.67	d__Bacteria;p__Bacteroidota;c__Bacteroidia;o__Flavobacteriales;f__Flavobacteriaceae;g__Aequorivita;s__Aequorivita vladivostokensis	Bacteria	Bacteroidota	Bacteroidia	Flavobacteriales	Flavobacteriaceae	Aequorivita	Aequorivita vladivostokensis	13	37	3105143	3102151	0.096	5	277528	7	131792	10	154308	19	70272	498937	498937	12	99.648	0.40899	0.00467	Excellent
GCA_002414705.1	GCA_002414705.1_ASM241470v1_genomic	s__algicola (UID2846)	87.48	1.14	0	81.78	d__Bacteria;p__Bacteroidota;c__Bacteroidia;o__Flavobacteriales;f__Flavobacteriaceae;g__Algorimicrobium;s__Algorimicrobium sp002414705	Bacteria	Bacteroidota	Bacteroidia	Flavobacteriales	Flavobacteriaceae	Algorimicrobium	Algorimicrobium sp002414705	173	871	3403302	3314634	2.605	26	36935	143	7089	101	8541	467	1994	162431	33377	19	41.804	0.33016	0.01707	High
GCA_002414725.1	GCA_002414725.1_ASM241472v1_genomic	s__algicola (UID2847)	89.98	0.1	0	89.48	d__Bacteria;p__Bacteroidota;c__Bacteroidia;o__Flavobacteriales;f__Flavobacteriaceae;g__Aequorivita;s__Aequorivita sp002364215	Bacteria	Bacteroidota	Bacteroidia	Flavobacteriales	Flavobacteriaceae	Aequorivita	Aequorivita sp002364215	91	602	3178625	3117679	1.917	18	50653	94	10156	56	17554	314	2928	188202	45468	20	53.668	0.38646	0.0131	High
GCA_002415015.1	GCA_002415015.1_ASM241501v1_genomic	s__algicola (UID2847)	98.8	0.19	0	97.85	d__Bacteria;p__Bacteroidota;c__Bacteroidia;o__Flavobacteriales;f__Flavobacteriaceae;g__Aequorivita;s__Aequorivita sp002364215	Bacteria	Bacteroidota	Bacteroidia	Flavobacteriales	Flavobacteriaceae	Aequorivita	Aequorivita sp002364215	24	55	3206533	3202093	0.138	5	278122	7	146450	13	67467	23	39647	536479	322342	15	94.026	0.38671	0.00723	Excellent
GCA_002415135.1	GCA_002415135.1_ASM241513v1_genomic	o__Flavobacteriales (UID2815)	100	1.47	0	92.65	d__Bacteria;p__Bacteroidota;c__Bacteroidia;o__Flavobacteriales;f__Weeksellaceae;g__Kaistella;s__Kaistella sp002415135	Bacteria	Bacteroidota	Bacteroidia	Flavobacteriales	Weeksellaceae	Kaistella	Kaistella sp002415135	28	37	3280620	3279623	0.03	5	263631	7	207797	13	80461	15	80461	485594	370071	14	92.09	0.35675	0.01418	Excellent
GCA_002415175.1	GCA_002415175.1_ASM241517v1_genomic	k__Bacteria (UID2565)	100	0	0	100	d__Bacteria;p__Bacteroidota;c__Bacteroidia;o__Flavobacteriales;f__Weeksellaceae;g__Empedobacter;s__Empedobacter falsenii	Bacteria	Bacteroidota	Bacteroidia	Flavobacteriales	Weeksellaceae	Empedobacter	Empedobacter falsenii	97	116	3199414	3197907	0.047	21	52792	25	42611	60	17145	74	14163	156953	128098	22	52.316	0.31572	0.01301	Excellent
GCA_002415215.1	GCA_002415215.1_ASM241521v1_genomic	k__Bacteria (UID2565)	100	0	0	100	d__Bacteria;p__Bacteroidota;c__Bacteroidia;o__Flavobacteriales;f__Weeksellaceae;g__Empedobacter;s__Empedobacter falsenii	Bacteria	Bacteroidota	Bacteroidia	Flavobacteriales	Weeksellaceae	Empedobacter	Empedobacter falsenii	79	96	3184362	3181713	0.083	17	67756	21	53187	50	20239	61	18435	157273	135372	24	63.787	0.31581	0.00966	Excellent
GCA_002416265.1	GCA_002416265.1_ASM241626v1_genomic	k__Bacteria (UID2565)	93.01	0	0	93.01	d__Bacteria;p__Bacteroidota;c__Bacteroidia;o__Flavobacteriales;f__Weeksellaceae;g__Bergeyella_A;s__Bergeyella_A sp002484105	Bacteria	Bacteroidota	Bacteroidia	Flavobacteriales	Weeksellaceae	Bergeyella_A	Bergeyella_A sp002484105	115	234	2526210	2514538	0.462	22	33148	39	19807	75	10795	128	5921	200198	64986	9	30.141	0.42853	0.01431	Excellent
GCA_002420545.1	GCA_002420545.1_ASM242054v1_genomic	o__Flavobacteriales (UID2815)	100	0.25	0	98.75	d__Bacteria;p__Bacteroidota;c__Bacteroidia;o__Flavobacteriales;f__Weeksellaceae;g__Chryseobacterium;s__Chryseobacterium culicis	Bacteria	Bacteroidota	Bacteroidia	Flavobacteriales	Weeksellaceae	Chryseobacterium	Chryseobacterium culicis	16	30	4864560	4862881	0.035	4	445695	6	259249	11	169512	17	96669	1022230	668409	14	99.48	0.37527	0.00413	Excellent
GCA_002421065.1	GCA_002421065.1_ASM242106v1_genomic	o__Flavobacteriales (UID2815)	100	0.74	0	96.3	d__Bacteria;p__Bacteroidota;c__Bacteroidia;o__Flavobacteriales;f__Weeksellaceae;g__Chryseobacterium;s__Chryseobacterium indologenes	Bacteria	Bacteroidota	Bacteroidia	Flavobacteriales	Weeksellaceae	Chryseobacterium	Chryseobacterium indologenes	36	55	5193646	5190206	0.066	7	228201	10	147897	21	83780	31	49141	662983	381084	24	94.388	0.3719	0.01057	Excellent
GCA_002421305.1	GCA_002421305.1_ASM242130v1_genomic	k__Bacteria (UID2565)	100	0	0	100	d__Bacteria;p__Bacteroidota;c__Bacteroidia;o__Flavobacteriales;f__Weeksellaceae;g__Empedobacter;s__Empedobacter falsenii	Bacteria	Bacteroidota	Bacteroidia	Flavobacteriales	Weeksellaceae	Empedobacter	Empedobacter falsenii	76	100	3109375	3105464	0.126	13	84848	16	73205	43	21919	53	15356	192289	180501	17	59.507	0.31602	0.01151	Excellent
GCA_002421645.1	GCA_002421645.1_ASM242164v1_genomic	f__Flavobacteriaceae (UID2817)	58.05	1.37	12.5	51.2	d__Bacteria;p__Bacteroidota;c__Bacteroidia;o__Flavobacteriales;f__Flavobacteriaceae;g__Flavobacterium;s__Flavobacterium sp002421645	Bacteria	Bacteroidota	Bacteroidia	Flavobacteriales	Flavobacteriaceae	Flavobacterium	Flavobacterium sp002421645	66	79	1377208	1375527	0.122	16	29201	17	26154	47	10250	49	9414	67237	67235	4	16.85	0.32485	0.01013	Medium
GCA_002422095.1	GCA_002422095.1_ASM242209v1_genomic	f__Flavobacteriaceae (UID2817)	91.89	0.12	100	91.29	d__Bacteria;p__Bacteroidota;c__Bacteroidia;o__Flavobacteriales;f__Flavobacteriaceae;g__Flavobacterium;s__Flavobacterium sp002422095	Bacteria	Bacteroidota	Bacteroidia	Flavobacteriales	Flavobacteriaceae	Flavobacterium	Flavobacterium sp002422095	130	152	2394382	2391972	0.101	30	25962	31	25233	87	8578	95	8005	71606	65060	7	17.561	0.32426	0.01198	Medium
GCA_002422665.1	GCA_002422665.1_ASM242266v1_genomic	k__Bacteria (UID203)	76.31	5.17	66.67	50.46	d__Bacteria;p__Bacteroidota;c__Bacteroidia;o__Flavobacteriales;f__Weeksellaceae;g__Cloacibacterium;s__Cloacibacterium sp002422665	Bacteria	Bacteroidota	Bacteroidia	Flavobacteriales	Weeksellaceae	Cloacibacterium	Cloacibacterium sp002422665	152	171	2492276	2490036	0.09	34	22633	36	22565	103	7030	112	6534	74460	68296	6	14.698	0.32794	0.01168	Medium
GCA_002425465.1	GCA_002425465.1_ASM242546v1_genomic	k__Bacteria (UID2565)	83.71	0	0	83.71	d__Bacteria;p__Bacteroidota;c__Bacteroidia;o__Flavobacteriales;f__Weeksellaceae;g__Empedobacter;s__Empedobacter falsenii	Bacteria	Bacteroidota	Bacteroidia	Flavobacteriales	Weeksellaceae	Empedobacter	Empedobacter falsenii	193	799	2856753	2815498	1.444	31	22466	97	7400	121	6408	391	1993	95140	62406	10	25.875	0.31612	0.01547	High
GCA_002426015.1	GCA_002426015.1_ASM242601v1_genomic	s__algicola (UID2846)	98.62	0.66	0	95.32	d__Bacteria;p__Bacteroidota;c__Bacteroidia;o__Flavobacteriales;f__Flavobacteriaceae;g__Gelidibacter;s__Gelidibacter sp002426015	Bacteria	Bacteroidota	Bacteroidia	Flavobacteriales	Flavobacteriaceae	Gelidibacter	Gelidibacter sp002426015	35	50	3197575	3194770	0.088	6	198347	7	169309	17	43276	20	36116	357801	323607	16	89.857	0.3521	0.00909	Excellent
GCA_002426065.1	GCA_002426065.1_ASM242606v1_genomic	s__algicola (UID2847)	97.29	0.89	66.67	92.84	d__Bacteria;p__Bacteroidota;c__Bacteroidia;o__Flavobacteriales;f__Flavobacteriaceae;g__Aequorivita;s__Aequorivita soesokkakensis	Bacteria	Bacteroidota	Bacteroidia	Flavobacteriales	Flavobacteriaceae	Aequorivita	Aequorivita soesokkakensis	49	60	3028505	3026804	0.056	9	109886	9	108088	30	28647	32	25699	277978	261112	20	78.733	0.37747	0.00837	Medium
GCA_002426075.1	GCA_002426075.1_ASM242607v1_genomic	k__Bacteria (UID2565)	98.92	2.15	0	88.17	d__Bacteria;p__Bacteroidota;c__Bacteroidia;o__Flavobacteriales;f__Weeksellaceae;g__Empedobacter;s__Empedobacter falsenii	Bacteria	Bacteroidota	Bacteroidia	Flavobacteriales	Weeksellaceae	Empedobacter	Empedobacter falsenii	69	90	3045887	3043673	0.073	13	79980	15	72503	40	25628	48	19850	251110	251106	21	68.411	0.31627	0.01107	Excellent
GCA_002426755.1	GCA_002426755.1_ASM242675v1_genomic	s__algicola (UID2846)	99.34	0.74	25	95.64	d__Bacteria;p__Bacteroidota;c__Bacteroidia;o__Flavobacteriales;f__Flavobacteriaceae;g__Gelidibacter;s__Gelidibacter sp002426755	Bacteria	Bacteroidota	Bacteroidia	Flavobacteriales	Flavobacteriaceae	Gelidibacter	Gelidibacter sp002426755	36	42	3705667	3704954	0.019	8	140149	9	125497	25	56727	26	55171	452122	452090	27	93.555	0.36779	0.00789	High
GCA_002426785.1	GCA_002426785.1_ASM242678v1_genomic	o__Flavobacteriales (UID2815)	88.33	1.23	0	82.18	d__Bacteria;p__Bacteroidota;c__Bacteroidia;o__Flavobacteriales;f__Weeksellaceae;g__Kaistella;s__Kaistella sp002426785	Bacteria	Bacteroidota	Bacteroidia	Flavobacteriales	Weeksellaceae	Kaistella	Kaistella sp002426785	65	88	2272852	2269378	0.153	16	48258	19	39583	42	21055	51	15977	141817	122047	15	48.646	0.36806	0.00766	High
GCA_002426835.1	GCA_002426835.1_ASM242683v1_genomic	s__algicola (UID2846)	85.04	1.01	25	79.99	d__Bacteria;p__Bacteroidota;c__Bacteroidia;o__Flavobacteriales;f__Flavobacteriaceae;g__Mariniflexile;s__Mariniflexile sp002426835	Bacteria	Bacteroidota	Bacteroidia	Flavobacteriales	Flavobacteriaceae	Mariniflexile	Mariniflexile sp002426835	135	216	2625107	2615001	0.385	31	27494	40	20367	90	9900	121	6766	117062	63552	6	18.112	0.38105	0.01375	High
GCA_002427935.1	GCA_002427935.1_ASM242793v1_genomic	f__Flavobacteriaceae (UID2817)	91.54	0.53	0	88.89	d__Bacteria;p__Bacteroidota;c__Bacteroidia;o__Flavobacteriales;f__Flavobacteriaceae;g__Flavobacterium;s__Flavobacterium sp002413745	Bacteria	Bacteroidota	Bacteroidia	Flavobacteriales	Flavobacteriaceae	Flavobacterium	Flavobacterium sp002413745	79	122	3307512	3298425	0.275	12	86074	19	48356	44	21137	65	16156	284644	213622	18	62.265	0.3512	0.01565	Excellent
GCA_002428305.1	GCA_002428305.1_ASM242830v1_genomic	f__Flavobacteriaceae (UID2817)	97.38	0.18	0	96.48	d__Bacteria;p__Bacteroidota;c__Bacteroidia;o__Flavobacteriales;f__Flavobacteriaceae;g__Flavobacterium;s__Flavobacterium sp002428305	Bacteria	Bacteroidota	Bacteroidia	Flavobacteriales	Flavobacteriaceae	Flavobacterium	Flavobacterium sp002428305	50	55	3009018	3008524	0.016	11	100283	11	100281	30	34936	31	32028	270913	270649	25	83.613	0.34099	0.01212	Excellent
GCA_002428965.1	GCA_002428965.1_ASM242896v1_genomic	s__algicola (UID2846)	98.18	0.5	0	95.68	d__Bacteria;p__Bacteroidota;c__Bacteroidia;o__Flavobacteriales;f__Flavobacteriaceae;g__Jejuia;s__Jejuia sp002428965	Bacteria	Bacteroidota	Bacteroidia	Flavobacteriales	Flavobacteriaceae	Jejuia	Jejuia sp002428965	20	35	3871695	3870370	0.034	4	301642	6	239939	12	101718	18	74632	858474	572527	14	95.899	0.34124	0.00734	Excellent
GCA_002429185.1	GCA_002429185.1_ASM242918v1_genomic	f__Flavobacteriaceae (UID2817)	91.64	1.74	0	82.94	d__Bacteria;p__Bacteroidota;c__Bacteroidia;o__Flavobacteriales;f__Flavobacteriaceae;g__Flavobacterium;s__Flavobacterium sp002413745	Bacteria	Bacteroidota	Bacteroidia	Flavobacteriales	Flavobacteriaceae	Flavobacterium	Flavobacterium sp002413745	252	552	3818531	3782712	0.938	50	24296	86	13324	168	6439	281	4232	111014	46176	6	10.953	0.3527	0.018	High
GCA_002429285.1	GCA_002429285.1_ASM242928v1_genomic	f__Flavobacteriaceae (UID2817)	98.94	3.77	0	80.09	d__Bacteria;p__Bacteroidota;c__Bacteroidia;o__Flavobacteriales;f__Flavobacteriaceae;g__Flavobacterium;s__Flavobacterium sp002413745	Bacteria	Bacteroidota	Bacteroidia	Flavobacteriales	Flavobacteriaceae	Flavobacterium	Flavobacterium sp002413745	105	172	4315335	4303133	0.283	17	67997	22	59132	59	21188	79	15754	332760	283347	28	66.243	0.35254	0.01442	Excellent
GCA_002429685.1	GCA_002429685.1_ASM242968v1_genomic	o__Flavobacteriales (UID2815)	88.65	2.22	12.5	77.55	d__Bacteria;p__Bacteroidota;c__Bacteroidia;o__Flavobacteriales;f__Weeksellaceae;g__Chryseobacterium;s__Chryseobacterium indologenes	Bacteria	Bacteroidota	Bacteroidia	Flavobacteriales	Weeksellaceae	Chryseobacterium	Chryseobacterium indologenes	265	717	4708207	4672933	0.749	49	29258	103	12916	170	7853	367	3574	103032	74888	15	22.882	0.37151	0.01469	High
GCA_002429865.1	GCA_002429865.1_ASM242986v1_genomic	k__Bacteria (UID2565)	100	0	0	100	d__Bacteria;p__Bacteroidota;c__Bacteroidia;o__Flavobacteriales;f__Weeksellaceae;g__Empedobacter;s__Empedobacter falsenii	Bacteria	Bacteroidota	Bacteroidia	Flavobacteriales	Weeksellaceae	Empedobacter	Empedobacter falsenii	84	88	3086278	3085647	0.02	16	56142	16	56142	52	18666	53	18119	208211	208209	23	63.424	0.31547	0.01166	Excellent
GCA_002430025.1	GCA_002430025.1_ASM243002v1_genomic	o__Flavobacteriales (UID2815)	99.02	0.25	0	97.77	d__Bacteria;p__Bacteroidota;c__Bacteroidia;o__Flavobacteriales;f__Weeksellaceae;g__Chryseobacterium;s__Chryseobacterium arthrosphaerae	Bacteria	Bacteroidota	Bacteroidia	Flavobacteriales	Weeksellaceae	Chryseobacterium	Chryseobacterium arthrosphaerae	45	52	5291921	5291079	0.016	11	184823	11	179694	30	58866	31	54302	324087	324087	33	94.12	0.37913	0.00835	Excellent
GCA_002430205.1	GCA_002430205.1_ASM243020v1_genomic	s__algicola (UID2847)	89.7	0	0	89.7	d__Bacteria;p__Bacteroidota;c__Bacteroidia;o__Flavobacteriales;f__Flavobacteriaceae;g__BACL21;s__BACL21 sp002384055	Bacteria	Bacteroidota	Bacteroidia	Flavobacteriales	Flavobacteriaceae	BACL21	BACL21 sp002384055	48	132	1817977	1804012	0.768	10	58832	17	26394	32	19150	60	9137	188257	188257	11	54.95	0.44342	0.01249	High
GCA_002430445.1	GCA_002430445.1_ASM243044v1_genomic	s__algicola (UID2846)	83.44	0.17	0	82.59	d__Bacteria;p__Bacteroidota;c__Bacteroidia;o__Flavobacteriales;f__Flavobacteriaceae;g__UBA7446;s__UBA7446 sp002862705	Bacteria	Bacteroidota	Bacteroidia	Flavobacteriales	Flavobacteriaceae	UBA7446	UBA7446 sp002862705	61	138	1423882	1401106	1.6	10	45377	23	16245	36	9796	77	5354	175455	71603	7	41.393	0.42375	0.01552	High
GCA_002430455.1	GCA_002430455.1_ASM243045v1_genomic	s__algicola (UID2846)	76.42	0.91	60	71.87	d__Bacteria;p__Bacteroidota;c__Bacteroidia;o__Flavobacteriales;f__Flavobacteriaceae;g__UBA724;s__UBA724 sp002430545	Bacteria	Bacteroidota	Bacteroidia	Flavobacteriales	Flavobacteriaceae	UBA724	UBA724 sp002430545	63	122	1281578	1264269	1.351	14	29002	23	17028	44	10372	70	6454	72653	72653	5	25.895	0.39945	0.01359	Medium
GCA_002430545.1	GCA_002430545.1_ASM243054v1_genomic	s__algicola (UID2846)	78.03	0.33	0	76.38	d__Bacteria;p__Bacteroidota;c__Bacteroidia;o__Flavobacteriales;f__Flavobacteriaceae;g__UBA724;s__UBA724 sp002430545	Bacteria	Bacteroidota	Bacteroidia	Flavobacteriales	Flavobacteriaceae	UBA724	UBA724 sp002430545	42	84	1336478	1324468	0.899	8	59532	10	36377	24	16134	38	8972	158579	139981	9	57.525	0.39754	0.01318	Medium
GCA_002430925.1	GCA_002430925.1_ASM243092v1_genomic	k__Bacteria (UID2565)	97.85	0	0	97.85	d__Bacteria;p__Bacteroidota;c__Bacteroidia;o__Flavobacteriales;f__Weeksellaceae;g__Chishuiella;s__Chishuiella sp002430925	Bacteria	Bacteroidota	Bacteroidia	Flavobacteriales	Weeksellaceae	Chishuiella	Chishuiella sp002430925	201	326	3068612	3050573	0.588	42	23203	53	17884	134	6720	175	4980	111592	65738	3	7.395	0.28496	0.01326	Excellent
GCA_002431085.1	GCA_002431085.1_ASM243108v1_genomic	k__Bacteria (UID2565)	97.85	0	0	97.85	d__Bacteria;p__Bacteroidota;c__Bacteroidia;o__Flavobacteriales;f__Weeksellaceae;g__Empedobacter;s__Empedobacter falsenii	Bacteria	Bacteroidota	Bacteroidia	Flavobacteriales	Weeksellaceae	Empedobacter	Empedobacter falsenii	57	67	2944839	2943713	0.038	12	78817	12	78817	36	30764	38	26893	221838	204536	21	70.648	0.31608	0.01173	Excellent
GCA_002433125.1	GCA_002433125.1_ASM243312v1_genomic	s__algicola (UID2846)	92.37	4.16	8.11	71.57	d__Bacteria;p__Bacteroidota;c__Bacteroidia;o__Flavobacteriales;f__Flavobacteriaceae;g__Winogradskyella;s__Winogradskyella sp002722255	Bacteria	Bacteroidota	Bacteroidia	Flavobacteriales	Flavobacteriaceae	Winogradskyella	Winogradskyella sp002722255	275	352	4033163	4006707	0.656	46	25448	52	22802	173	5671	191	4970	119142	119142	12	21.86	0.33397	0.01506	Excellent
GCA_002433505.1	GCA_002433505.1_ASM243350v1_genomic	s__algicola (UID2847)	87.92	1.71	28.57	79.37	d__Bacteria;p__Bacteroidota;c__Bacteroidia;o__Flavobacteriales;f__Flavobacteriaceae;g__Zunongwangia;s__Zunongwangia profunda	Bacteria	Bacteroidota	Bacteroidia	Flavobacteriales	Flavobacteriaceae	Zunongwangia	Zunongwangia profunda	276	423	3764586	3710530	1.436	61	20312	83	14754	183	5554	263	4323	65634	52374	5	7.877	0.36328	0.01322	High
GCA_002433745.1	GCA_002433745.1_ASM243374v1_genomic	s__algicola (UID2847)	98.67	0	0	98.67	d__Bacteria;p__Bacteroidota;c__Bacteroidia;o__Flavobacteriales;f__Flavobacteriaceae;g__Leeuwenhoekiella;s__Leeuwenhoekiella blandensis	Bacteria	Bacteroidota	Bacteroidia	Flavobacteriales	Flavobacteriaceae	Leeuwenhoekiella	Leeuwenhoekiella blandensis	49	58	4108991	4105938	0.074	9	155119	10	126546	29	45662	31	44400	367480	367480	27	88.15	0.39601	0.01726	Excellent
GCA_002434285.1	GCA_002434285.1_ASM243428v1_genomic	o__Flavobacteriales (UID2815)	91.09	1.47	14.29	83.74	d__Bacteria;p__Bacteroidota;c__Bacteroidia;o__Flavobacteriales;f__Weeksellaceae;g__Chryseobacterium;s__Chryseobacterium sp002434285	Bacteria	Bacteroidota	Bacteroidia	Flavobacteriales	Weeksellaceae	Chryseobacterium	Chryseobacterium sp002434285	209	413	3650235	3623352	0.736	44	26830	69	16515	141	8178	224	4821	79923	65684	11	18.868	0.37021	0.01261	High
GCA_002435045.1	GCA_002435045.1_ASM243504v1_genomic	s__algicola (UID2846)	82.3	0.66	75	79	d__Bacteria;p__Bacteroidota;c__Bacteroidia;o__Flavobacteriales;f__Flavobacteriaceae;g__UBA724;s__UBA724 sp002723075	Bacteria	Bacteroidota	Bacteroidia	Flavobacteriales	Flavobacteriaceae	UBA724	UBA724 sp002723075	64	128	1361495	1343388	1.33	13	29865	20	21693	42	9627	68	4792	100334	68736	5	30.244	0.41047	0.01799	Medium
GCA_002435115.1	GCA_002435115.1_ASM243511v1_genomic	s__algicola (UID2846)	98.48	0.83	0	94.33	d__Bacteria;p__Bacteroidota;c__Bacteroidia;o__Flavobacteriales;f__Flavobacteriaceae;g__Maribacter;s__Maribacter dokdonensis	Bacteria	Bacteroidota	Bacteroidia	Flavobacteriales	Flavobacteriaceae	Maribacter	Maribacter dokdonensis	86	121	4374587	4363940	0.243	14	98330	17	92385	46	28821	55	23828	314686	240354	29	76.258	0.3588	0.01347	Excellent
GCA_002435265.1	GCA_002435265.1_ASM243526v1_genomic	s__algicola (UID2847)	88.1	4.13	43.75	67.45	d__Bacteria;p__Bacteroidota;c__Bacteroidia;o__Flavobacteriales;f__Flavobacteriaceae;g__Zunongwangia;s__Zunongwangia profunda	Bacteria	Bacteroidota	Bacteroidia	Flavobacteriales	Flavobacteriaceae	Zunongwangia	Zunongwangia profunda	472	658	4071001	4004221	1.64	113	10825	139	8836	350	4155	431	3264	52619	44187	1	1.293	0.36164	0.01691	High
GCA_002439125.1	GCA_002439125.1_ASM243912v1_genomic	k__Bacteria (UID2565)	100	0	0	100	d__Bacteria;p__Bacteroidota;c__Bacteroidia;o__Flavobacteriales;f__Weeksellaceae;g__Empedobacter;s__Empedobacter falsenii	Bacteria	Bacteroidota	Bacteroidia	Flavobacteriales	Weeksellaceae	Empedobacter	Empedobacter falsenii	60	63	3068983	3068634	0.011	12	91157	13	87040	37	24525	40	24525	220907	198088	22	73.688	0.31504	0.01032	Excellent
GCA_002439165.1	GCA_002439165.1_ASM243916v1_genomic	o__Flavobacteriales (UID2815)	100	0.25	0	98.75	d__Bacteria;p__Bacteroidota;c__Bacteroidia;o__Flavobacteriales;f__Weeksellaceae;g__Chryseobacterium;s__Chryseobacterium indologenes_E	Bacteria	Bacteroidota	Bacteroidia	Flavobacteriales	Weeksellaceae	Chryseobacterium	Chryseobacterium indologenes_E	48	62	5058632	5055391	0.064	11	152002	14	133289	30	68128	36	54188	379329	293241	33	93.765	0.39132	0.00866	Excellent
GCA_002440405.1	GCA_002440405.1_ASM244040v1_genomic	k__Bacteria (UID2565)	100	0	0	100	d__Bacteria;p__Bacteroidota;c__Bacteroidia;o__Flavobacteriales;f__Weeksellaceae;g__Empedobacter;s__Empedobacter falsenii	Bacteria	Bacteroidota	Bacteroidia	Flavobacteriales	Weeksellaceae	Empedobacter	Empedobacter falsenii	50	54	2856422	2855853	0.02	12	88695	12	88691	34	29882	35	28469	221077	204213	22	73.967	0.31595	0.00736	Excellent
GCA_002440605.1	GCA_002440605.1_ASM244060v1_genomic	s__algicola (UID2847)	94.08	2.88	0	79.68	d__Bacteria;p__Bacteroidota;c__Bacteroidia;o__Flavobacteriales;f__Flavobacteriaceae;g__BACL21;s__BACL21 sp002440705	Bacteria	Bacteroidota	Bacteroidia	Flavobacteriales	Flavobacteriaceae	BACL21	BACL21 sp002440705	106	108	2858709	2858511	0.007	19	49561	19	49561	64	11278	64	11278	126066	126066	18	49.751	0.43382	0.02002	Excellent
GCA_002440705.1	GCA_002440705.1_ASM244070v1_genomic	s__algicola (UID2847)	94.72	1.9	25	85.22	d__Bacteria;p__Bacteroidota;c__Bacteroidia;o__Flavobacteriales;f__Flavobacteriaceae;g__BACL21;s__BACL21 sp002440705	Bacteria	Bacteroidota	Bacteroidia	Flavobacteriales	Flavobacteriaceae	BACL21	BACL21 sp002440705	103	104	2904062	2903943	0.004	20	46102	20	46102	67	12368	67	12368	135482	135482	18	48.016	0.43543	0.01737	High
GCA_002441475.1	GCA_002441475.1_ASM244147v1_genomic	o__Flavobacteriales (UID2815)	95.3	1.23	33.33	89.15	d__Bacteria;p__Bacteroidota;c__Bacteroidia;o__Flavobacteriales;f__Weeksellaceae;g__Planobacterium;s__Planobacterium sp002441475	Bacteria	Bacteroidota	Bacteroidia	Flavobacteriales	Weeksellaceae	Planobacterium	Planobacterium sp002441475	35	42	2376989	2376535	0.019	8	101477	9	95640	22	38400	24	37655	335822	253817	16	79.599	0.39484	0.01016	High
GCA_002441545.1	GCA_002441545.1_ASM244154v1_genomic	s__algicola (UID2846)	93.86	3.62	15.38	75.76	d__Bacteria;p__Bacteroidota;c__Bacteroidia;o__Flavobacteriales;f__Flavobacteriaceae;g__UBA6231;s__UBA6231 sp002441545	Bacteria	Bacteroidota	Bacteroidia	Flavobacteriales	Flavobacteriaceae	UBA6231	UBA6231 sp002441545	203	250	3617970	3614775	0.088	27	37775	32	31627	120	6373	140	6054	218957	218957	17	37.738	0.31557	0.01881	High
GCA_002452945.1	GCA_002452945.1_ASM245294v1_genomic	s__algicola (UID2846)	93.44	1.99	33.33	83.49	d__Bacteria;p__Bacteroidota;c__Bacteroidia;o__Flavobacteriales;f__Flavobacteriaceae;g__Euzebyella;s__Euzebyella marina	Bacteria	Bacteroidota	Bacteroidia	Flavobacteriales	Flavobacteriaceae	Euzebyella	Euzebyella marina	162	241	4196296	4171697	0.586	36	39831	41	32502	108	13190	124	12498	110931	110931	20	33.77	0.40225	0.01213	High
GCA_002452975.1	GCA_002452975.1_ASM245297v1_genomic	k__Bacteria (UID203)	78.62	3.45	100	61.37	d__Bacteria;p__Bacteroidota;c__Bacteroidia;o__Flavobacteriales;f__Flavobacteriaceae;g__Muricauda;s__Muricauda sp002452975	Bacteria	Bacteroidota	Bacteroidia	Flavobacteriales	Flavobacteriaceae	Muricauda	Muricauda sp002452975	205	272	3567649	3545281	0.627	36	30435	38	28715	130	7626	147	6875	114972	113718	15	28.205	0.42866	0.01399	Medium
GCA_002453005.1	GCA_002453005.1_ASM245300v1_genomic	s__algicola (UID2847)	97.5	1.69	55.56	89.05	d__Bacteria;p__Bacteroidota;c__Bacteroidia;o__Flavobacteriales;f__Flavobacteriaceae;g__Leeuwenhoekiella;s__Leeuwenhoekiella sp002708845	Bacteria	Bacteroidota	Bacteroidia	Flavobacteriales	Flavobacteriaceae	Leeuwenhoekiella	Leeuwenhoekiella sp002708845	104	142	4533283	4521144	0.268	10	149252	13	112776	34	25437	45	18357	405802	265915	31	88.33	0.40638	0.01949	Medium
GCA_002453015.1	GCA_002453015.1_ASM245301v1_genomic	s__algicola (UID2847)	89.89	1.83	7.14	80.74	d__Bacteria;p__Bacteroidota;c__Bacteroidia;o__Flavobacteriales;f__Flavobacteriaceae;g__Aequorivita;s__Aequorivita sp002715485	Bacteria	Bacteroidota	Bacteroidia	Flavobacteriales	Flavobacteriaceae	Aequorivita	Aequorivita sp002715485	277	398	2853462	2811700	1.464	63	14307	81	11388	195	4961	245	3651	51805	41173	2	3.575	0.37904	0.01543	High
GCA_002453055.1	GCA_002453055.1_ASM245305v1_genomic	s__algicola (UID2847)	92.94	0.76	66.67	89.14	d__Bacteria;p__Bacteroidota;c__Bacteroidia;o__Flavobacteriales;f__Flavobacteriaceae;g__BACL21;s__BACL21 sp002707025	Bacteria	Bacteroidota	Bacteroidia	Flavobacteriales	Flavobacteriaceae	BACL21	BACL21 sp002707025	153	203	2752914	2734206	0.68	32	27886	38	21528	100	8145	123	6590	86428	83662	7	16.756	0.39835	0.01744	Medium
GCA_002453075.1	GCA_002453075.1_ASM245307v1_genomic	s__algicola (UID2847)	93.92	0.78	0	90.02	d__Bacteria;p__Bacteroidota;c__Bacteroidia;o__Flavobacteriales;f__Flavobacteriaceae;g__Mesonia;s__Mesonia sp002413625	Bacteria	Bacteroidota	Bacteroidia	Flavobacteriales	Flavobacteriaceae	Mesonia	Mesonia sp002413625	75	101	3791507	3782800	0.23	12	124184	15	85424	32	36515	42	28521	281728	236950	26	83.73	0.34515	0.01832	Excellent
GCA_002453085.1	GCA_002453085.1_ASM245308v1_genomic	s__algicola (UID2847)	81.83	3.95	11.76	62.08	d__Bacteria;p__Bacteroidota;c__Bacteroidia;o__Flavobacteriales;f__Flavobacteriaceae;g__Zunongwangia;s__Zunongwangia profunda	Bacteria	Bacteroidota	Bacteroidia	Flavobacteriales	Flavobacteriaceae	Zunongwangia	Zunongwangia profunda	487	740	4116334	4021152	2.312	115	10277	141	8154	362	4195	470	2927	63122	62571	1	1.533	0.36144	0.01666	High
GCA_002453775.1	GCA_002453775.1_ASM245377v1_genomic	k__Bacteria (UID2565)	100	0	0	100	d__Bacteria;p__Bacteroidota;c__Bacteroidia;o__Flavobacteriales;f__Weeksellaceae;g__Empedobacter;s__Empedobacter falsenii	Bacteria	Bacteroidota	Bacteroidia	Flavobacteriales	Weeksellaceae	Empedobacter	Empedobacter falsenii	58	86	3493700	3491430	0.065	8	174921	12	101927	29	27189	38	22090	285374	219118	20	81.032	0.31352	0.01438	Excellent
GCA_002453895.1	GCA_002453895.1_ASM245389v1_genomic	o__Flavobacteriales (UID2815)	100	0.98	0	95.1	d__Bacteria;p__Bacteroidota;c__Bacteroidia;o__Flavobacteriales;f__Weeksellaceae;g__Kaistella;s__Kaistella sp002453895	Bacteria	Bacteroidota	Bacteroidia	Flavobacteriales	Weeksellaceae	Kaistella	Kaistella sp002453895	16	17	2869373	2869312	0.002	3	357147	4	328823	9	95026	10	95026	695850	501492	12	98.571	0.39721	0.01289	Excellent
GCA_002454095.1	GCA_002454095.1_ASM245409v1_genomic	o__Flavobacteriales (UID2815)	100	0.98	0	95.1	d__Bacteria;p__Bacteroidota;c__Bacteroidia;o__Flavobacteriales;f__Weeksellaceae;g__Kaistella;s__Kaistella sp002453895	Bacteria	Bacteroidota	Bacteroidia	Flavobacteriales	Weeksellaceae	Kaistella	Kaistella sp002453895	16	18	2866989	2866857	0.005	3	357154	4	328823	9	95026	10	95026	695868	501160	12	98.66	0.39722	0.01372	Excellent
GCA_002454195.1	GCA_002454195.1_ASM245419v1_genomic	f__Flavobacteriaceae (UID2817)	77.87	0.62	0	74.77	d__Bacteria;p__Bacteroidota;c__Bacteroidia;o__Flavobacteriales;f__Flavobacteriaceae;g__Flavobacterium;s__Flavobacterium sp002454195	Bacteria	Bacteroidota	Bacteroidia	Flavobacteriales	Flavobacteriaceae	Flavobacterium	Flavobacterium sp002454195	39	52	2404923	2403887	0.043	9	98457	11	75842	24	35404	30	29013	190438	188566	19	81.754	0.33451	0.01252	Medium
GCA_002454815.1	GCA_002454815.1_ASM245481v1_genomic	o__Flavobacteriales (UID2815)	100	0.65	0	96.75	d__Bacteria;p__Bacteroidota;c__Bacteroidia;o__Flavobacteriales;f__Weeksellaceae;g__Kaistella;s__Kaistella sp002454815	Bacteria	Bacteroidota	Bacteroidia	Flavobacteriales	Weeksellaceae	Kaistella	Kaistella sp002454815	19	52	2415416	2411023	0.182	3	293876	4	220824	11	60488	17	41524	553254	486412	11	91.231	0.43318	0.00928	Excellent
GCA_002455915.1	GCA_002455915.1_ASM245591v1_genomic	o__Flavobacteriales (UID2815)	86.54	0.25	0	85.29	d__Bacteria;p__Bacteroidota;c__Bacteroidia;o__Flavobacteriales;f__Weeksellaceae;g__Chryseobacterium;s__Chryseobacterium sp002455915	Bacteria	Bacteroidota	Bacteroidia	Flavobacteriales	Weeksellaceae	Chryseobacterium	Chryseobacterium sp002455915	500	718	4095088	4064911	0.737	131	10394	152	8805	374	4076	446	3307	30310	27789	0	0	0.34656	0.01724	High
GCA_002457075.1	GCA_002457075.1_ASM245707v1_genomic	k__Bacteria (UID2566)	73.9	0	0	73.9	d__Bacteria;p__Bacteroidota;c__Bacteroidia;o__Flavobacteriales;f__Flavobacteriaceae;g__MED-G11;s__MED-G11 sp002457075	Bacteria	Bacteroidota	Bacteroidia	Flavobacteriales	Flavobacteriaceae	MED-G11	MED-G11 sp002457075	30	30	851326	851326	0	8	34971	8	34971	23	14039	23	14039	130165	130165	2	21.812	0.29848	0.01174	Medium
GCA_002457295.1	GCA_002457295.1_ASM245729v1_genomic	k__Bacteria (UID2566)	55.88	0	0	55.88	d__Bacteria;p__Bacteroidota;c__Bacteroidia;o__Flavobacteriales;f__Flavobacteriaceae;g__MS024-2A_A;s__MS024-2A_A sp002457295	Bacteria	Bacteroidota	Bacteroidia	Flavobacteriales	Flavobacteriaceae	MS024-2A_A	MS024-2A_A sp002457295	32	32	1059616	1059616	0	10	35738	10	35738	26	19567	26	19567	114282	114282	5	32.774	0.36588	0.01149	Medium
GCA_002457715.1	GCA_002457715.1_ASM245771v1_genomic	k__Bacteria (UID2566)	66.54	0	0	66.54	d__Bacteria;p__Bacteroidota;c__Bacteroidia;o__Flavobacteriales;f__Flavobacteriaceae;g__MED-G14;s__MED-G14 sp002457715	Bacteria	Bacteroidota	Bacteroidia	Flavobacteriales	Flavobacteriaceae	MED-G14	MED-G14 sp002457715	43	43	1063518	1063518	0	14	25703	14	25703	35	13375	35	13375	90660	90660	2	13.757	0.28552	0.01304	Medium
GCA_002469685.1	GCA_002469685.1_ASM246968v1_genomic	k__Bacteria (UID2565)	100	0	0	100	d__Bacteria;p__Bacteroidota;c__Bacteroidia;o__Flavobacteriales;f__Weeksellaceae;g__Empedobacter;s__Empedobacter brevis	Bacteria	Bacteroidota	Bacteroidia	Flavobacteriales	Weeksellaceae	Empedobacter	Empedobacter brevis	12	42	3602976	3599009	0.11	3	348154	8	157088	8	146482	22	39702	1268931	312154	11	99.625	0.32509	0.00398	Excellent
GCA_002470025.1	GCA_002470025.1_ASM247002v1_genomic	s__algicola (UID2846)	73.99	0.34	0	72.29	d__Bacteria;p__Bacteroidota;c__Bacteroidia;o__Flavobacteriales;f__Flavobacteriaceae;g__MAG-120531;s__MAG-120531 sp000173115	Bacteria	Bacteroidota	Bacteroidia	Flavobacteriales	Flavobacteriaceae	MAG-120531	MAG-120531 sp000173115	174	322	1460537	1446384	0.969	40	10290	61	7380	129	3958	197	2464	42874	32588	0	0	0.38642	0.01948	Medium
GCA_002470745.1	GCA_002470745.1_ASM247074v1_genomic	f__Flavobacteriaceae (UID2817)	76.95	5.02	5.56	51.85	d__Bacteria;p__Bacteroidota;c__Bacteroidia;o__Flavobacteriales;f__Flavobacteriaceae;g__UBA7446;s__UBA7446 sp002470745	Bacteria	Bacteroidota	Bacteroidia	Flavobacteriales	Flavobacteriaceae	UBA7446	UBA7446 sp002470745	152	280	1324723	1278657	3.477	33	11515	49	7427	108	3562	170	2564	77240	34106	1	5.831	0.40219	0.01582	Medium
GCA_002470765.1	GCA_002470765.1_ASM247076v1_genomic	f__Flavobacteriaceae (UID2817)	87.26	2.24	9.09	76.06	d__Bacteria;p__Bacteroidota;c__Bacteroidia;o__Flavobacteriales;f__Flavobacteriaceae;g__MS024-2A;s__MS024-2A sp002292265	Bacteria	Bacteroidota	Bacteroidia	Flavobacteriales	Flavobacteriaceae	MS024-2A	MS024-2A sp002292265	122	158	1829786	1827015	0.151	24	24247	27	22863	83	6859	98	5580	73296	62753	5	16.835	0.40459	0.0127	High
GCA_002470905.1	GCA_002470905.1_ASM247090v1_genomic	f__Flavobacteriaceae (UID2817)	86.55	0.47	50	84.2	d__Bacteria;p__Bacteroidota;c__Bacteroidia;o__Flavobacteriales;f__Flavobacteriaceae;g__UBA7446;s__UBA7446 sp002478685	Bacteria	Bacteroidota	Bacteroidia	Flavobacteriales	Flavobacteriaceae	UBA7446	UBA7446 sp002478685	92	93	1330464	1330427	0.003	25	19205	25	18329	68	7651	69	7651	57462	57462	1	4.319	0.39558	0.01554	Medium
GCA_002471425.1	GCA_002471425.1_ASM247142v1_genomic	k__Bacteria (UID203)	50.31	0	0	50.31	d__Bacteria;p__Bacteroidota;c__Bacteroidia;o__Flavobacteriales;f__Flavobacteriaceae;g__Leeuwenhoekiella;s__Leeuwenhoekiella sp002710685	Bacteria	Bacteroidota	Bacteroidia	Flavobacteriales	Flavobacteriaceae	Leeuwenhoekiella	Leeuwenhoekiella sp002710685	19	32	2265737	2261901	0.169	4	212038	6	146587	11	69232	15	49232	468080	303871	11	91.851	0.43845	0.0052	Medium
GCA_002471625.1	GCA_002471625.1_ASM247162v1_genomic	s__algicola (UID2846)	73.05	0.91	20	68.5	d__Bacteria;p__Bacteroidota;c__Bacteroidia;o__Flavobacteriales;f__Flavobacteriaceae;g__UBA724;s__UBA724 sp002723075	Bacteria	Bacteroidota	Bacteroidia	Flavobacteriales	Flavobacteriaceae	UBA724	UBA724 sp002723075	32	53	1162927	1156296	0.57	6	69661	9	42250	22	16574	32	11798	111420	95117	8	62.015	0.41063	0.01521	Medium
GCA_002471745.1	GCA_002471745.1_ASM247174v1_genomic	s__algicola (UID2847)	79.25	0.27	0	77.9	d__Bacteria;p__Bacteroidota;c__Bacteroidia;o__Flavobacteriales;f__Flavobacteriaceae;g__Leeuwenhoekiella;s__Leeuwenhoekiella blandensis	Bacteria	Bacteroidota	Bacteroidia	Flavobacteriales	Flavobacteriaceae	Leeuwenhoekiella	Leeuwenhoekiella blandensis	345	423	2994163	2968933	0.843	73	11988	79	11151	250	3897	272	3573	73727	45262	1	2.462	0.39616	0.01534	Medium
GCA_002471825.1	GCA_002471825.1_ASM247182v1_genomic	f__Flavobacteriaceae (UID2845)	98.94	0.34	0	97.24	d__Bacteria;p__Bacteroidota;c__Bacteroidia;o__Flavobacteriales;f__Flavobacteriaceae;g__Polaribacter;s__Polaribacter sp002471825	Bacteria	Bacteroidota	Bacteroidia	Flavobacteriales	Flavobacteriaceae	Polaribacter	Polaribacter sp002471825	11	14	2947786	2946733	0.036	3	418315	4	297566	8	176738	9	167946	609537	609537	10	98.413	0.38042	0.00358	Excellent
GCA_002472765.1	GCA_002472765.1_ASM247276v1_genomic	k__Bacteria (UID2565)	97.49	0	0	97.49	d__Bacteria;p__Bacteroidota;c__Bacteroidia;o__Flavobacteriales;f__Weeksellaceae;g__Empedobacter;s__Empedobacter falsenii	Bacteria	Bacteroidota	Bacteroidia	Flavobacteriales	Weeksellaceae	Empedobacter	Empedobacter falsenii	112	201	3149435	3138099	0.36	16	53236	26	32029	67	11760	100	9216	207547	124701	18	53.696	0.31631	0.01436	Excellent
GCA_002472905.1	GCA_002472905.1_ASM247290v1_genomic	o__Flavobacteriales (UID2815)	99.51	0.74	0	95.81	d__Bacteria;p__Bacteroidota;c__Bacteroidia;o__Flavobacteriales;f__Weeksellaceae;g__Chryseobacterium;s__Chryseobacterium indologenes	Bacteria	Bacteroidota	Bacteroidia	Flavobacteriales	Weeksellaceae	Chryseobacterium	Chryseobacterium indologenes	44	129	4864259	4855352	0.183	7	183010	17	90384	25	51644	52	27846	775942	332109	25	90.654	0.37197	0.00842	Excellent
GCA_002472945.1	GCA_002472945.1_ASM247294v1_genomic	k__Bacteria (UID2565)	100	0	0	100	d__Bacteria;p__Bacteroidota;c__Bacteroidia;o__Flavobacteriales;f__Weeksellaceae;g__Empedobacter;s__Empedobacter falsenii	Bacteria	Bacteroidota	Bacteroidia	Flavobacteriales	Weeksellaceae	Empedobacter	Empedobacter falsenii	16	31	3567201	3565626	0.044	4	329506	6	227859	11	152601	16	89079	609160	479808	13	97.79	0.31435	0.00566	Excellent
GCA_002476825.1	GCA_002476825.1_ASM247682v1_genomic	o__Flavobacteriales (UID2815)	96.81	1.1	25	91.31	d__Bacteria;p__Bacteroidota;c__Bacteroidia;o__Flavobacteriales;f__Weeksellaceae;g__Chryseobacterium;s__Chryseobacterium indologenes	Bacteria	Bacteroidota	Bacteroidia	Flavobacteriales	Weeksellaceae	Chryseobacterium	Chryseobacterium indologenes	140	349	4819668	4797400	0.462	23	56111	49	27982	85	16644	173	8030	399492	189112	28	56.536	0.37171	0.01372	High
GCA_002476905.1	GCA_002476905.1_ASM247690v1_genomic	o__Flavobacteriales (UID2815)	93.91	2.94	50	79.21	d__Bacteria;p__Bacteroidota;c__Bacteroidia;o__Flavobacteriales;f__Weeksellaceae;g__Epilithonimonas;s__Epilithonimonas sp002476905	Bacteria	Bacteroidota	Bacteroidia	Flavobacteriales	Weeksellaceae	Epilithonimonas	Epilithonimonas sp002476905	213	398	2644036	2625362	0.706	46	17770	66	11484	147	5401	221	3717	69339	69339	3	6.888	0.35636	0.01564	Medium
GCA_002477085.1	GCA_002477085.1_ASM247708v1_genomic	o__Flavobacteriales (UID2815)	100	0.41	50	97.95	d__Bacteria;p__Bacteroidota;c__Bacteroidia;o__Flavobacteriales;f__Weeksellaceae;g__Kaistella;s__Kaistella sp002477665	Bacteria	Bacteroidota	Bacteroidia	Flavobacteriales	Weeksellaceae	Kaistella	Kaistella sp002477665	43	48	2455704	2454698	0.041	10	86988	10	86170	28	26850	29	25352	254803	254803	20	78.941	0.45062	0.01237	Medium
GCA_002477565.1	GCA_002477565.1_ASM247756v1_genomic	f__Flavobacteriaceae (UID2845)	88.44	2	44.44	78.44	d__Bacteria;p__Bacteroidota;c__Bacteroidia;o__Flavobacteriales;f__Flavobacteriaceae;g__Flavicella;s__Flavicella sp002477565	Bacteria	Bacteroidota	Bacteroidia	Flavobacteriales	Flavobacteriaceae	Flavicella	Flavicella sp002477565	111	163	1754471	1750717	0.214	24	24391	32	18435	73	6838	98	5430	54318	52560	4	12.076	0.41081	0.01373	High
GCA_002477585.1	GCA_002477585.1_ASM247758v1_genomic	s__algicola (UID2846)	80.82	1.35	83.33	74.07	d__Bacteria;p__Bacteroidota;c__Bacteroidia;o__Flavobacteriales;f__Flavobacteriaceae;g__MAG-120531;s__MAG-120531 sp000173115	Bacteria	Bacteroidota	Bacteroidia	Flavobacteriales	Flavobacteriaceae	MAG-120531	MAG-120531 sp000173115	165	275	1548555	1539757	0.568	39	11621	50	9442	119	4288	165	3041	60971	35629	2	7.583	0.3866	0.01871	Medium
GCA_002477625.1	GCA_002477625.1_ASM247762v1_genomic	f__Flavobacteriaceae (UID2817)	76.89	0.74	100	73.19	d__Bacteria;p__Bacteroidota;c__Bacteroidia;o__Flavobacteriales;f__Flavobacteriaceae;g__UBA7428;s__UBA7428 sp002477625	Bacteria	Bacteroidota	Bacteroidia	Flavobacteriales	Flavobacteriaceae	UBA7428	UBA7428 sp002477625	94	182	1424182	1416285	0.554	15	25600	28	17462	60	6337	103	3690	90222	54028	6	28.307	0.38785	0.01085	Medium
GCA_002477665.1	GCA_002477665.1_ASM247766v1_genomic	o__Flavobacteriales (UID2815)	100	0.16	0	99.2	d__Bacteria;p__Bacteroidota;c__Bacteroidia;o__Flavobacteriales;f__Weeksellaceae;g__Kaistella;s__Kaistella sp002477665	Bacteria	Bacteroidota	Bacteroidia	Flavobacteriales	Weeksellaceae	Kaistella	Kaistella sp002477665	18	30	2496019	2494582	0.058	4	209500	4	193874	10	85613	13	64007	574558	538678	12	95.773	0.44684	0.01225	Excellent
GCA_002478375.1	GCA_002478375.1_ASM247837v1_genomic	o__Flavobacteriales (UID2815)	93.03	0.98	0	88.13	d__Bacteria;p__Bacteroidota;c__Bacteroidia;o__Flavobacteriales;f__Weeksellaceae;g__Kaistella;s__Kaistella carnis	Bacteria	Bacteroidota	Bacteroidia	Flavobacteriales	Weeksellaceae	Kaistella	Kaistella carnis	94	297	2770045	2756910	0.474	18	44643	48	19071	58	14835	152	5765	144468	63825	14	43.576	0.36442	0.0122	Excellent
GCA_002478465.1	GCA_002478465.1_ASM247846v1_genomic	k__Bacteria (UID2565)	92.38	0.1	0	91.88	d__Bacteria;p__Bacteroidota;c__Bacteroidia;o__Flavobacteriales;f__Weeksellaceae;g__Empedobacter;s__Empedobacter falsenii	Bacteria	Bacteroidota	Bacteroidia	Flavobacteriales	Weeksellaceae	Empedobacter	Empedobacter falsenii	107	123	2675943	2673046	0.108	24	36532	26	32551	68	13780	76	11337	192171	192171	9	27.997	0.31604	0.01244	Excellent
GCA_002478685.1	GCA_002478685.1_ASM247868v1_genomic	f__Flavobacteriaceae (UID2817)	90.69	0.53	50	88.04	d__Bacteria;p__Bacteroidota;c__Bacteroidia;o__Flavobacteriales;f__Flavobacteriaceae;g__UBA7446;s__UBA7446 sp002478685	Bacteria	Bacteroidota	Bacteroidia	Flavobacteriales	Flavobacteriaceae	UBA7446	UBA7446 sp002478685	85	122	1454957	1443811	0.766	21	22694	23	21796	60	8816	69	7221	74458	60629	2	8.598	0.39496	0.0181	Medium
GCA_002480405.1	GCA_002480405.1_ASM248040v1_genomic	s__algicola (UID2846)	98.13	1.71	11.11	89.58	d__Bacteria;p__Bacteroidota;c__Bacteroidia;o__Flavobacteriales;f__Flavobacteriaceae;g__Muricauda;s__Muricauda sp002699205	Bacteria	Bacteroidota	Bacteroidia	Flavobacteriales	Flavobacteriaceae	Muricauda	Muricauda sp002699205	86	143	4180409	4162462	0.429	14	95298	16	68484	48	24911	63	18896	373568	224045	28	73.768	0.41567	0.01553	High
[truncated: 1,778 more rows]

## Sheet: ST2
Supplemental Table S2 Metadata.
[truncated: 2,682 more rows]
[truncated: 112 more columns]

## Sheet: ST3
Supplemental Table S3 Word dictionaries for the metadata field "genome origin".
Marine	Non-marine	Intermediate environment
a marine bacterium isolated from a tidal flat	activated sludge	anaerobic sediment
[truncated: 509 more rows]

## Sheet: ST4
Supplemental Table S4 antiSMASH results.
[truncated: 9,332 more rows]

[truncated: 5 more sheets: ST5, ST6, ST7, ST8, ST9]
